# Supplementary material for: Targeting T cell exhaustion: emerging strategies in non-small cell lung cancer
Source: Front Immunol. 2024 Dec 12;15:1507501. doi: 10.3389/fimmu.2024.1507501 (PMC11669709; doi:10.3389/fimmu.2024.1507501)
Supplement: Supplementary file 1 [file DataSheet1.csv]

Supplementary Table 1:Clinical trials of using PD1 in Lung cancer.
NCT Number	Study Title	Study URL	Study Status	Conditions	Interventions	Sponsor	Collaborators	Phases	Study Type
NCT04026841	The Efficacy of PD-1 Antibody Sintilimab on Early-stage Multiple Primary Lung Cancer With Ground Glass Density.	https://clinicaltrials.gov/study/NCT04026841	UNKNOWN	Multiple Primary Lung Cancers	DRUG: PD-1 antibody Sintilimab	The First Affiliated Hospital of Guangzhou Medical University		PHASE2	INTERVENTIONAL
NCT03525782	Anti-MUC1 CAR T Cells and PD-1 Knockout Engineered T Cells for NSCLC	https://clinicaltrials.gov/study/NCT03525782	UNKNOWN	Lung Neoplasm Malignant|Non-small Cell Lung Cancer	BIOLOGICAL: CAR-T Cells|COMBINATION_PRODUCT: CAR-T combining PD-1 Knockout|BIOLOGICAL: PD-1 knockout|DRUG: PD-1 mAb|OTHER: Sham control	The First Affiliated Hospital of Guangdong Pharmaceutical University	Guangzhou Anjie Biomedical Technology Co., Ltd.|University of Technology, Sydney	PHASE1|PHASE2	INTERVENTIONAL
NCT03360630	Anti-PD-1 Alone or Combined With Autologous Cell Therapy in Advanced NSCLC	https://clinicaltrials.gov/study/NCT03360630	COMPLETED	Lung Cancer|Neoplasms	BIOLOGICAL: Anti-PD-1 plus DC-CIK|BIOLOGICAL: Anti-PD-1 alone	Capital Medical University	Duke University|Geneplus-Beijing Co. Ltd.	PHASE1|PHASE2	INTERVENTIONAL
NCT05392686	PD1 and PARP for Maintenance Therapy in NSLLC	https://clinicaltrials.gov/study/NCT05392686	RECRUITING	Lung Cancer	DRUG: PD-1 inhibitor|DRUG: PARP inhibitor	Tianjin Medical University Cancer Institute and Hospital		PHASE2	INTERVENTIONAL
NCT05735028	The Efficacy and Safety of PD-1/PD-L1 Inhibitors Combined With Centipeda Minima (CM) in Lung Cancer	https://clinicaltrials.gov/study/NCT05735028	RECRUITING	Lung Cancer	DRUG: Centipeda minima+PD-1/PD-L1 inhibitor|DRUG: PD-1/PD-L1 inhibitor	Second Affiliated Hospital, School of Medicine, Zhejiang University		PHASE1	INTERVENTIONAL
NCT05344209	Efficacy and Safety of Anti-PD-1/PD-L1 Treatment +/- UV1 Vaccination in Patients With Non-small Cell Lung Cancer	https://clinicaltrials.gov/study/NCT05344209	RECRUITING	Oncology|NSCLC Stage IV|NSCLC, Stage III	BIOLOGICAL: UV1|DRUG: Sagramostim|DRUG: Anti-PD-1/PD-L1 treatment	Vestre Viken Hospital Trust	University Hospital, Akershus|Oslo University Hospital|Haukeland University Hospital|Helse Stavanger HF|Helse Fonna|Helse Nord-Trøndelag HF|St. Olavs Hospital|Alesund Hospital|Helse Forde|University Hospital of North Norway	PHASE2	INTERVENTIONAL
NCT04924374	Microbiota Transplant in Advanced Lung Cancer Treated With Immunotherapy	https://clinicaltrials.gov/study/NCT04924374	COMPLETED	Lung Cancer	DIETARY_SUPPLEMENT: Microbiota Transplant plus anti PD1 therapy|DRUG: anti PD1 therapy	Fundacion para la Investigacion Biomedica del Hospital Universitario Ramon y Cajal		NA	INTERVENTIONAL
NCT04372732	Serum Autoantibodies in Predicting the Efficacy of Anti-PD-1 Treatment in Patients With Advanced NSCLC	https://clinicaltrials.gov/study/NCT04372732	UNKNOWN	Lung Cancer|Immunotherapy	DIAGNOSTIC_TEST: Serum tumor autoantibody detection	Shanghai Pulmonary Hospital, Shanghai, China			OBSERVATIONAL
NCT04827667	Impact of PD1-lymphocytes in Bronchoalveolar Lavage of Patients With Lung Cancer	https://clinicaltrials.gov/study/NCT04827667	UNKNOWN	Lung Cancer	DIAGNOSTIC_TEST: bronchoalveolar lavage	University of Vienna			OBSERVATIONAL
NCT02758314	Evaluation of PD1 / PDL1 Expression on Blood Cells & Tumor Tissue, Their Role as a Prognostic Target in NSCLC Patients	https://clinicaltrials.gov/study/NCT02758314	UNKNOWN	Non-Small Cell Lung Cancer	OTHER: Evaluation of PD-1/PDL-1 expression.	Instituto Nacional de Cancerologia de Mexico			OBSERVATIONAL
NCT03282435	Treatment of Non-small Cell Lung Cancer With Cytokine-induced Killer (CIK) Cells Blocked by PD-1 Antibody	https://clinicaltrials.gov/study/NCT03282435	UNKNOWN	Non-small Cell Lung Cancer	BIOLOGICAL: CIK cells with PD-1 blocking|OTHER: standard lung cancer treament|BIOLOGICAL: CIK cells without PD-1 blocking	Dalian University		PHASE1	INTERVENTIONAL
NCT02862028	PD-1 Antibody Expressing CAR-T Cells for EGFR Family Member Positive Advanced Solid Tumor (Lung, Liver and Stomach)	https://clinicaltrials.gov/study/NCT02862028	UNKNOWN	PD-1 Antibody|CAR-T Cells|Advanced Solid Tumor	BIOLOGICAL: HerinCAR-PD1 cells	Shanghai International Medical Center		PHASE1|PHASE2	INTERVENTIONAL
NCT04432207	A Study of IMU-201 (PD1-Vaxx), a B-Cell Immunotherapy, in Adults With Non-Small Cell Lung Cancer	https://clinicaltrials.gov/study/NCT04432207	ACTIVE_NOT_RECRUITING	Non Small Cell Lung Cancer|Non Small Cell Lung Cancer Stage IIIB|Non-small Cell Lung Cancer Stage IV|Squamous Non-small-cell Lung Cancer|Large Cell Carcinoma Lung|Adenocarcinoma Lung	BIOLOGICAL: IMU-201 (administered as PD1-Vaxx) - Regimen 1|BIOLOGICAL: IMU-201 (administered as PD1-Vaxx) - Regimen 2|BIOLOGICAL: IMU-201 (administered as PD1-Vaxx) - Regimen 3|DRUG: Atezolizumab|DRUG: Standard of care chemotherapy	Imugene Limited		PHASE1	INTERVENTIONAL
NCT05486650	An Observational Clinical Study of Stereotactic Radiotherapy for Advanced Non-Small Cell Lung Cancer With Stable Disease After PD-1 Inhibitor Treatment	https://clinicaltrials.gov/study/NCT05486650	RECRUITING	Non Small Cell Lung Cancer	DRUG: PD-1 inhibitor	Xinqiao Hospital of Chongqing			OBSERVATIONAL
NCT04702009	Efficacy and Safety of First-line Anti-PD-1/PD-L1 Monoclonal Antibody in Combination With Chemotherapy and Bronchoscopy-assisted Interventional Therapy in Patients With Advanced Central Non-small Cell Lung Cancer	https://clinicaltrials.gov/study/NCT04702009	NOT_YET_RECRUITING	Advanced Lung Carcinoma|Non-small Cell Lung Cancer	DRUG: Anti-PD-1/PD-L1 Monoclonal Antibody，Chemotherapy|DEVICE: Bronchoscopy-assisted Interventional Therapy	Shanghai Pulmonary Hospital, Shanghai, China		PHASE2|PHASE3	INTERVENTIONAL
NCT05509699	Surufatinib Plus Anti-PD-1/L1 as Maintenance Therapy in Extensive-Stage Small Cell Lung Cancer	https://clinicaltrials.gov/study/NCT05509699	RECRUITING	Extensive-Stage Small Cell Lung Cancer	DRUG: Surufatinib|DRUG: Anti-PD-1/L1	Hutchison Medipharma Limited		PHASE2	INTERVENTIONAL
NCT03944980	Study of Chemotherapy Combination With Autologous Cell Immunotherapy in the Advanced Lung Cancer	https://clinicaltrials.gov/study/NCT03944980	UNKNOWN	IIIB/IIIC/IV Lung Cancer	DRUG: Docetaxel|BIOLOGICAL: PD1-T cells	Tianjin Medical University Cancer Institute and Hospital		PHASE3	INTERVENTIONAL
NCT05039632	Phase I/II Randomized Study of NBTXR3 Activated by Abscopal or RadScopal Radiation in Combination With Immunotherapy (Anti-PD-1/L-1) for Patients With Advanced Solid Malignancies	https://clinicaltrials.gov/study/NCT05039632	RECRUITING	Advanced Malignant Solid Neoplasm|Metastatic Malignant Neoplasm in the Liver|Metastatic Malignant Neoplasm in the Lung|Metastatic Malignant Solid Neoplasm	OTHER: Hafnium Oxide-containing Nanoparticles NBTXR3|RADIATION: Radiation Therapy|RADIATION: Radiation Therapy	M.D. Anderson Cancer Center	National Cancer Institute (NCI)	PHASE1|PHASE2	INTERVENTIONAL
NCT05081674	Brazilian Lung Immunotherapy Study	https://clinicaltrials.gov/study/NCT05081674	COMPLETED	Lung Neoplasm	DRUG: Alectinib|DRUG: Pembrolizumab|DRUG: Nivolumab|DRUG: Erlotinib	Hospital Israelita Albert Einstein	Ministry of Health, Brazil	PHASE2	INTERVENTIONAL
NCT04036721	Coorticosteroid Regimen in Patients With Anti-PD-1/PD-L1 Induced Pneumonitis	https://clinicaltrials.gov/study/NCT04036721	SUSPENDED	Lung Neoplasm Malignant|Interstitial Lung Disease	DRUG: Prolonged glucocorticosteroid (prednisone) regimen|DRUG: Short glucocorticosteroid (prednisone) regimen	National Institute for Tuberculosis and Lung Diseases, Poland		PHASE4	INTERVENTIONAL
NCT03971214	PD-1 Inhibitors Consolidation in Extensive-stage Small Cell Lung Cancer	https://clinicaltrials.gov/study/NCT03971214	UNKNOWN	Extensive-stage Small Cell Lung Cancer|Radiotherapy|Immunotherapy	DRUG: PD-1 inhibitor JS-001	Chinese Academy of Medical Sciences		PHASE1	INTERVENTIONAL
NCT05636592	Combined Statin and PD-1/PD-L1 Inhibitors in Treating Non-small Cell Lung Cancer	https://clinicaltrials.gov/study/NCT05636592	ACTIVE_NOT_RECRUITING	Lung Cancer	DRUG: immunotherapy	The Fourth Affiliated Hospital of Zhejiang University School of Medicine	Second Affiliated Hospital, School of Medicine, Zhejiang University		OBSERVATIONAL
NCT05878028	L-TIL Plus Tislelizumab for PD1 Antibody Resistant aNSCLC	https://clinicaltrials.gov/study/NCT05878028	RECRUITING	Non-small Cell Lung Cancer	COMBINATION_PRODUCT: L-TIL, Tislelizumab, Docetaxel	Quanli Gao		PHASE2	INTERVENTIONAL
NCT03903887	A Study of Anti-PD1 Antibody-activated TILs in Non-small Cell Lung Cancer	https://clinicaltrials.gov/study/NCT03903887	UNKNOWN	Non-small Cell Lung Cancer	BIOLOGICAL: anti-PD1 antibody-activated TILs	Sun Yat-sen University		PHASE1|PHASE2	INTERVENTIONAL
NCT05605613	PD-1 Antibody in Addition to BACE in Patients With NSCLC: A Randomised Controlled Trial	https://clinicaltrials.gov/study/NCT05605613	RECRUITING	NSCLC	DRUG: PD-1 Antibody|DEVICE: BACE	Xuhua Duan		PHASE2|PHASE3	INTERVENTIONAL
NCT05886439	LK101 Combined With PD-1 or PD-L1 Monoclonal Antibody in the Treatment of Lung Cancer	https://clinicaltrials.gov/study/NCT05886439	RECRUITING	Advanced Lung Carcinoma	DRUG: LK101 injection (personlized neoantigen pulsed DC vaccine )|DRUG: Pembrolizumab|DRUG: Durvalumab	Cancer Institute and Hospital, Chinese Academy of Medical Sciences		PHASE1	INTERVENTIONAL
NCT04682327	Gut Microbiota and Cancer Immunotherapy Response	https://clinicaltrials.gov/study/NCT04682327	UNKNOWN	Non-Small Cell Lung Cancer	OTHER: Response to anti-PD-1/PD-L1|OTHER: Non-response to anti-PD-1/PD-L1	Shanghai Zhongshan Hospital			OBSERVATIONAL
NCT05008861	Gut Microbiota Reconstruction for NSCLC Immunotherapy	https://clinicaltrials.gov/study/NCT05008861	UNKNOWN	Non-Small Cell Lung Cancer	PROCEDURE: Capsulized Fecal Microbiota Transplant|DRUG: Anti-programmed cell death protein 1/programmed death-ligand 1 monoclonal antibody|DRUG: Platinum based chemotherapy	Shanghai Zhongshan Hospital		PHASE1	INTERVENTIONAL
NCT04203095	Chromosomal Instability as a Surrogate Biomarker of Drug Resistance in Immunotherapy for Lung Cancer Patients	https://clinicaltrials.gov/study/NCT04203095	UNKNOWN	Lung Cancer	DIAGNOSTIC_TEST: the level of plasma cfDNA CINs	Shanghai Pulmonary Hospital, Shanghai, China			OBSERVATIONAL
NCT05711914	Predicting Response to PD-1 Checkpoint Blockade Using Deep Learning Analysis of Imaging and Clinical Data	https://clinicaltrials.gov/study/NCT05711914	COMPLETED	Non-small Cell Lung Cancer (NSCLC)		Centre Hospitalier Universitaire de Nīmes	MEDEXPRIM|GRATICULE		OBSERVATIONAL
NCT03644823	Combinatory ImmunoTherapy-1 (Com-IT-1) Irradiation and PD-1 Blockade in Locally Advanced / Advanced NSCLC	https://clinicaltrials.gov/study/NCT03644823	TERMINATED	Non-small Cell Lung Cancer	DRUG: Atezolizumab|RADIATION: Radiotherapy	Oslo University Hospital		PHASE2	INTERVENTIONAL
NCT05553834	PCSK9 Inhibitor and PD-1 Inhibitor in Patients With Metastatic, Refractory To Prior Anti PD-1 Non-small Cell Lung	https://clinicaltrials.gov/study/NCT05553834	RECRUITING	Non-small Cell Lung Cancer (NSCLC)	COMBINATION_PRODUCT: Alirocumab and Cemiplimab	Duke University	Regeneron Pharmaceuticals	PHASE2	INTERVENTIONAL
NCT03305380	Radiomics to Identify Patients at Risk for Developing Pneumonitis, Differentiate Immune Checkpoint Inhibitor-induced Pneumonitis From Other Lung Inflammation and Distinguish Tumour Pseudo-progression From Real Tumour Growth	https://clinicaltrials.gov/study/NCT03305380	COMPLETED	Stage IV Non-small Cell Lung Cancer	OTHER: No interventions	Maastricht Radiation Oncology	Maastricht University Medical Center|Zuyderland Medical Centre		OBSERVATIONAL
NCT03326752	Phase 1b DV281 With an Anti-PD-1 Inhibitor in NSCLC	https://clinicaltrials.gov/study/NCT03326752	COMPLETED	Advanced Non Small Cell Lung Cancer	DRUG: DV281|DEVICE: Breath Actuated Nebulizer|DRUG: DV281 (RP2D)|DRUG: Approved Anti-PD-1 Inhibitor	Dynavax Technologies Corporation		PHASE1	INTERVENTIONAL
NCT04115410	PD-1 Immune Checkpoint Inhibitors and Immune-Related Adverse Events: a Cohort Study	https://clinicaltrials.gov/study/NCT04115410	UNKNOWN	Carcinoma, Non-Small-Cell Lung|Immune-Related Adverse Events	DRUG: PD-1 inhibitor|DRUG: Chemotherapy Drugs, Cancer	Sungkyunkwan University	Ministry of Food and Drug Safety, Korea		OBSERVATIONAL
NCT05941507	A Study to Evaluate TROP2 ADC LCB84 Single Agent and in Combination With an Anti-PD-1 Ab in Advanced Solid Tumors	https://clinicaltrials.gov/study/NCT05941507	RECRUITING	Advanced Solid Tumors	DRUG: LCB84|DRUG: Anti-PD-1 monoclonal antibody	LigaChem Biosciences, Inc.	AntibodyChem Biosciences, Inc.	PHASE1|PHASE2	INTERVENTIONAL
NCT04842812	Engineered TILs/CAR-TILs to Treat Advanced Solid Tumors	https://clinicaltrials.gov/study/NCT04842812	RECRUITING	Liver Cancer|Lung Cancer|Breast Cancer|Colo-rectal Cancer|Brain Tumor|Solid Tumor, Adult|PD1|CTLA4	BIOLOGICAL: TILs and CAR-TILs targeting HER2, Mesothelin, PSCA, MUC1, Lewis-Y, GPC3, AXL, EGFR, Claudin18.2/6, ROR1, GD1, or B7-H3	Second Affiliated Hospital of Guangzhou Medical University	Guangdong Zhaotai InVivo Biomedicine Co. Ltd.	PHASE1	INTERVENTIONAL
NCT05902260	The Effects of an Nutritional Intervention on PD-1 ICI in NSCLC	https://clinicaltrials.gov/study/NCT05902260	COMPLETED	Non-small Cell Lung Cancer	DIETARY_SUPPLEMENT: Nutritional intervention|DRUG: Immunotherapy	Joachim Aerts, MD PhD		NA	INTERVENTIONAL
NCT04793815	Lung Cancer Cryo-Activation as a Novel Approach to Augment Immunotherapy Efficacy (CRYOVATE)	https://clinicaltrials.gov/study/NCT04793815	COMPLETED	Non-small Cell Lung Cancer Metastatic|Cryotherapy Effect	PROCEDURE: Cryo-activation|DRUG: Pembrolizumab	Centre hospitalier de l'Université de Montréal (CHUM)		NA	INTERVENTIONAL
NCT05638425	Radiotherapy Combined With PD-1 Inhibitors and Chemotherapy in the Treatment of NSCLC Patients With Symptomatic Brain Metastases	https://clinicaltrials.gov/study/NCT05638425	RECRUITING	Non-small Cell Lung Cancer Metastatic|Brain Metastases	RADIATION: Radiotherapy combined with PD-1 inhibitors	Xiangya Hospital of Central South University	Wu Jieping Medical Foundation		OBSERVATIONAL
NCT02793856	PD-1 Knockout Engineered T Cells for Metastatic Non-small Cell Lung Cancer	https://clinicaltrials.gov/study/NCT02793856	COMPLETED	Metastatic Non-small Cell Lung Cancer	DRUG: Cyclophosphamide|OTHER: PD-1 Knockout T Cells	Sichuan University	Chengdu MedGenCell, Co., Ltd.	PHASE1	INTERVENTIONAL
NCT02587455	Pembrolizumab and Palliative Radiotherapy in Lung	https://clinicaltrials.gov/study/NCT02587455	COMPLETED	Thoracic Tumours	DRUG: Pembrolizumab|RADIATION: Radiotherapy	Royal Marsden NHS Foundation Trust	Merck Sharp & Dohme LLC|Institute of Cancer Research, United Kingdom|National Institute for Health Research, United Kingdom	PHASE1	INTERVENTIONAL
NCT04631731	Risk Factors of Immune-ChEckpoint Inhibitors MEdiated Liver, Gastrointestinal, Endocrine and Skin Toxicity	https://clinicaltrials.gov/study/NCT04631731	RECRUITING	Lung Cancer, Nonsmall Cell|Renal Cell Carcinoma|Melanoma|Gastric Cancer|Hepatocellular Carcinoma|Endometrial Cancer|Mesothelioma	DIAGNOSTIC_TEST: Blood screening|DIAGNOSTIC_TEST: Tissue screening	Western Sydney Local Health District	University of Western Sydney|Bristol-Myers Squibb	PHASE1|PHASE2	INTERVENTIONAL
NCT04116320	Focused Ultrasound Ablation and PD-1 Antibody Blockade in Advanced Solid Tumors	https://clinicaltrials.gov/study/NCT04116320	ACTIVE_NOT_RECRUITING	Melanoma|Breast Cancer|Merkel Cell Carcinoma|Squamous Cell Cancer|Non Small Cell Lung Cancer|Cervical Cancer|Urothelial Carcinoma|Ovarian Cancer|Hepatocellular Carcinoma|Small-cell Lung Cancer|Microsatellite Instability High|Gastric Cancer|Esophageal Cancer	DEVICE: Echopulse|DRUG: Poly ICLC|DRUG: Standard of Care PD-1 Therapy	Craig L Slingluff, Jr	Theraclion	PHASE1	INTERVENTIONAL
NCT04313660	Anlotinib In Combination With PD-1/L1 Inhibitor As Sequential Therapy of Thoracic Radiotherapy After Induction Chemotherapy For Extensive-Stage Small Cell Lung Cancer:A Single Arm Study	https://clinicaltrials.gov/study/NCT04313660	UNKNOWN	NSCLC|Anlotinib|PD-1/L1 Inhibitor	DRUG: Anlotinib In Combination With PD-1/L1 Inhibitor	Xiaorong Dong		PHASE2	INTERVENTIONAL
NCT06075524	Evaluation of Anti-PD-1 Therapy by Monitoring T Cell Responses in Melanoma, Lung and Other Cancer Types	https://clinicaltrials.gov/study/NCT06075524	RECRUITING	Clinical Stage III Cutaneous Melanoma AJCC v8|Clinical Stage IV Cutaneous Melanoma AJCC v8|Locally Advanced Lung Carcinoma|Locally Advanced Malignant Solid Neoplasm|Locally Advanced Melanoma|Metastatic Lung Carcinoma|Metastatic Malignant Solid Neoplasm|Metastatic Melanoma|Stage III Lung Cancer AJCC v8|Stage IV Lung Cancer AJCC v8	PROCEDURE: Biospecimen Collection|OTHER: Electronic Health Record Review	Mayo Clinic	National Cancer Institute (NCI)		OBSERVATIONAL
NCT04422392	Neoadjuvant PD-1 Antibody Plus Chemotherapy in Resectable Stage IIIA-N2 Non-Small-Cell Lung Cancer	https://clinicaltrials.gov/study/NCT04422392	TERMINATED	Non Small Cell Lung Cancer	DRUG: Carboplatin|DRUG: Pemetrexed or Nab-paclitaxel|DRUG: PD-1 antibody	Shanghai Pulmonary Hospital, Shanghai, China		PHASE2	INTERVENTIONAL
NCT04886401	Retrospective Observational Study on Prediction of Response to PD-1 Immunotherapy in Patients With NSCLC	https://clinicaltrials.gov/study/NCT04886401	UNKNOWN	Advanced Non Small Cell Lung Cancer		University Hospital, Brest			OBSERVATIONAL
NCT04144569	PD-1 Combined With Pyrotinib for Chemotherapy Failure HER2 Insertion Mutation Advanced NSCLC	https://clinicaltrials.gov/study/NCT04144569	RECRUITING	HER2 Insertion Mutation Positive Advanced NSCLC	DRUG: PD-1 Combined With Pyrotinib	Yongchang Zhang		PHASE2	INTERVENTIONAL
NCT04193956	POINTING: Clinical Cohort Study of Patients With Melanoma and NSCLC Receiving Checkpoint Inhibitors	https://clinicaltrials.gov/study/NCT04193956	RECRUITING	Melanoma|Non-Small Cell Lung Cancer	OTHER: Standard-of-care procedures|OTHER: Study procedures	University Medical Center Groningen			OBSERVATIONAL
NCT05520853	SBRT Combined With PD-1 Inhibitor and Thoracic Hyperthermia for Advanced NSCLC	https://clinicaltrials.gov/study/NCT05520853	RECRUITING	Stereotactic Body Radiation Therapy; PD-1 Inhibitor; Hyperthermia; NSCLC	RADIATION: SBRT combined with PD-1 inhibitors and thoracic hyperthermia	First People's Hospital of Hangzhou	Hangzhou Cancer Hospital	PHASE2	INTERVENTIONAL
NCT03958097	Natural Killer(NK) Cell Combined With Programmed Death-1(PD-1) Antibody as Second Line Therapy for Advanced Driver Mutation Negative Non-small Cell Lung Cancer	https://clinicaltrials.gov/study/NCT03958097	COMPLETED	Non-small Cell Lung Cancer	COMBINATION_PRODUCT: NK cell and PD-1 antibody	The First Hospital of Jilin University		PHASE2	INTERVENTIONAL
NCT04995523	A Study of AZD2936 Anti-TIGIT/Anti-PD-1 Bispecific Antibody in Participants With Advanced or Metastatic NSCLC	https://clinicaltrials.gov/study/NCT04995523	ACTIVE_NOT_RECRUITING	Non-Small-Cell Lung Carcinoma	DRUG: AZD2936	AstraZeneca		PHASE1|PHASE2	INTERVENTIONAL
NCT06475300	A Study of BL-B01D1+PD-1 Monoclonal Antibody in Patients With Locally Advanced or Metastatic Non-small Cell Lung Cancer, Nasopharyngeal Carcinoma and Other Solid Tumors	https://clinicaltrials.gov/study/NCT06475300	RECRUITING	Non-small Cell Lung Cancer|Nasopharyngeal Carcinoma|Solid Tumor	DRUG: BL-B01D1|DRUG: PD-1 Monoclonal Antibody	Sichuan Baili Pharmaceutical Co., Ltd.	Baili-Bio (Chengdu) Pharmaceutical Co., Ltd.	PHASE2	INTERVENTIONAL
NCT05552846	Phase II Trial of Consolidative Thoracic Radiotherapy for ES-SCLC After Standard Care of Chemo-immunotherapy	https://clinicaltrials.gov/study/NCT05552846	RECRUITING	Small-cell Lung Cancer	RADIATION: thoracic radiotherapy	Ruijin Hospital		NA	INTERVENTIONAL
NCT06512207	A Study on the Efficacy of Androgen Deprivation Therapy Combined With Anti-PD-1 Therapy in Advanced Lung Cancer	https://clinicaltrials.gov/study/NCT06512207	RECRUITING	NSCLC, Stage III|NSCLC, Stage IV	DRUG: Leuprorelin acetate + Sintilimab|DRUG: Sintilimab	Jinzhou Medical University	The First Affiliated Hospital of Zhengzhou University	NA	INTERVENTIONAL
NCT06620822	Efficacy of PD-1 Inhibitor Combination Therapy in Non-small Cell Lung Cancer Patients Who Have Not Achieved Major Pathologic Response After Neoadjuvant Immunotherapy: a Multicenter, Phase II Clinical Trial	https://clinicaltrials.gov/study/NCT06620822	NOT_YET_RECRUITING	Non Small Cell Lung Cancer	DRUG: IBI363|DRUG: LM-108+Sintilimab|DRUG: IBI310+Sintilimab|DRUG: Sintilimab	Shanghai Pulmonary Hospital, Shanghai, China		PHASE2	INTERVENTIONAL
NCT03589339	NBTXR3 Activated by Radiotherapy for Patients With Advanced Cancers Treated With An Anti-PD-1 Therapy	https://clinicaltrials.gov/study/NCT03589339	RECRUITING	Radiotherapy|Immunotherapy|Microsatellite Instability-High Solid Malignant Tumour|Metastasis From Malignant Tumor of Liver|Squamous Cell Carcinoma of Head and Neck|Metastasis From Malignant Tumor of Cervix|Metastatic Renal Cell Carcinoma|Metastasis From Malignant Melanoma of Skin (Disorder)|Metastatic Triple-Negative Breast Carcinoma|Metastatic NSCLC|Metastasis From Malignant Tumor of Bladder (Di…	DRUG: NBTXR3|RADIATION: SABR|DRUG: Nivolumab|DRUG: Pembrolizumab	Nanobiotix		PHASE1	INTERVENTIONAL
NCT06336954	Adibelimab, Famitinib and Chemotherapy for Advanced NSCLC After PD-1 Inhibitor Failure	https://clinicaltrials.gov/study/NCT06336954	NOT_YET_RECRUITING	Non Small Cell Lung Cancer	DRUG: Adibelimab	Second Affiliated Hospital of Xi'an Jiaotong University		PHASE2	INTERVENTIONAL
NCT02886897	A Study of Combinations of D-CIK Immunotherapy And Anti-PD-1 In Refractory Solid Tumors	https://clinicaltrials.gov/study/NCT02886897	UNKNOWN	Hepatocellular Carcinoma|Renal Cell Carcinoma|Bladder Cancer|Colorectal Cancer|Non-small-cell Lung Cancer|Breast Cancer	BIOLOGICAL: D-CIK and anti-PD-1 antibody	Sun Yat-sen University		PHASE1|PHASE2	INTERVENTIONAL
NCT05615142	Safety and Tolerability of Low Dose Radiotherapy Concurrent SBRT and PD-1 Inhibitors in Advanced NSCLC.	https://clinicaltrials.gov/study/NCT05615142	RECRUITING	NSCLC|Low Dose Radiotherapy|Stereotactic Body Radiotherapy|PD-1 Inhibitor	RADIATION: Low Dose Radiotherapy|RADIATION: stereotactic body radiation therapy|DRUG: PD-1 Inhibitors	Sichuan University		PHASE1	INTERVENTIONAL
NCT05288569	irAE Prediction of Anti-PD-1/L1 in Lung Cancer	https://clinicaltrials.gov/study/NCT05288569	RECRUITING	Immune Checkpoint Inhibitors|Lung Cancer		Peking Union Medical College Hospital			OBSERVATIONAL
NCT06586697	First-line Treatment for ES-SCLC with Chemotherapy Combined with PD-1/PD-L1 Inhibitor Sequential Thoracic Radiotherapy	https://clinicaltrials.gov/study/NCT06586697	RECRUITING	Extensive-stage Small-cell Lung Cancer	RADIATION: Thoracic Radiotherapy	Henan Cancer Hospital		PHASE2	INTERVENTIONAL
NCT06437509	A Study of BL-B01D1+PD-1 Monoclonal Antibody in Patients With Extensive-stage Small Cell Lung Cancer	https://clinicaltrials.gov/study/NCT06437509	RECRUITING	Extensive-stage Small-cell Lung Cancer	DRUG: BL-B01D1|DRUG: PD-1 monoclonal antibody	Sichuan Baili Pharmaceutical Co., Ltd.	Baili-Bio (Chengdu) Pharmaceutical Co., Ltd.	PHASE2	INTERVENTIONAL
NCT05603013	Vinorelbine Metronomic Chemotherapy Combined With Hypofractionated Radiotherapy, PD-1/PD-L1 Sequential GM-CSF and IL-2 for Treatment of Advanced Refractory Non-small Cell Lung Cancer and Breast Cancer(PRaG 6.0)	https://clinicaltrials.gov/study/NCT05603013	NOT_YET_RECRUITING	Carcinoma, Non-Small-Cell Lung|Carcinoma Breast	DRUG: Vinorelbine|RADIATION: Radiotherapy|DRUG: PD-1/PD-L1 inhibitor|DRUG: GM-CSF|DRUG: IL-2	Second Affiliated Hospital of Soochow University		PHASE2	INTERVENTIONAL
NCT06402981	A Clinical Study on the Analysis of Risk Factors for the Occurrence of PD-1/PD-L1 Inhibitor-associated Liver Injury in Lung Cancer Patients	https://clinicaltrials.gov/study/NCT06402981	RECRUITING	Immune Checkpoint Inhibitors|Liver Injury	OTHER: High risk prediction model for liver injury	Zhejiang University			OBSERVATIONAL
NCT06613308	Association Between Microbiome and the Efficacy and Safety of PD-1/PD-L1 Blockade in Resectable NSCLC	https://clinicaltrials.gov/study/NCT06613308	NOT_YET_RECRUITING	Lung Cancer (NSCLC)	DRUG: Neoadjuvant immunotherapy combined with chemotherapy|DRUG: Neoadjuvant chemotherapy	Capital Medical University	China-Japan Friendship Hospital		OBSERVATIONAL
NCT05878964	Evaluation of Skin Health and QoL in Pts Receiving Anti-PD1/PDL1/CTLA4 or CDK Inhibitors.	https://clinicaltrials.gov/study/NCT05878964	RECRUITING	Lung Cancer|Breast Cancer|Kidney Cancer|Bladder Cancer|Gastric Cancer|Skin Cancer|Melanoma|Head Neck Cancer	OTHER: EQ-5D-5L questionnaire|OTHER: FACT-G (Functional Assessment of Cancer Therapy - General)|OTHER: FACT-EGFRI-18 (Functional Assessment of Cancer Therapy - Epidermal Growth Factor Inhibitors 18 Item)	Fondazione Policlinico Universitario Agostino Gemelli IRCCS			OBSERVATIONAL
NCT05486988	ctDNA as a Biomarker for Treatment in Advanced NSCLC	https://clinicaltrials.gov/study/NCT05486988	NOT_YET_RECRUITING	Non-small Cell Lung Cancer	DRUG: Immunotherapy|DRUG: Chemotherapeutic Agent|DRUG: Chemotherapy	Fuzhou General Hospital			OBSERVATIONAL
NCT04676386	Biomarker Analysis in High PD-L1 Expressing NSCLC Patients Treated With PD-1/PD-L1 Based Therapy With or Without the Addition of Platinum Based Chemotherapy	https://clinicaltrials.gov/study/NCT04676386	TERMINATED	NSCLC Stage IV|NSCLC, Stage IIIC	DIAGNOSTIC_TEST: Primary Immune Response (PIR) test by Biodesix, Inc.	Addario Lung Cancer Medical Institute	Biodesix, Inc.		OBSERVATIONAL
NCT04931017	Metformin for Chemoprevention of Lung Cancer in Overweight or Obese Individuals at High Risk for Lung Cancer	https://clinicaltrials.gov/study/NCT04931017	RECRUITING	Lung Carcinoma	PROCEDURE: Biopsy|PROCEDURE: Biospecimen Collection|PROCEDURE: Bronchoscopy|DRUG: Extended Release Metformin Hydrochloride|OTHER: Questionnaire Administration	National Cancer Institute (NCI)		PHASE2	INTERVENTIONAL
NCT04355806	Impact of Inactivated Trivalent Influenza Vaccine on NSCLC Patients Receiving PD-1 / PD-L1 Inhibitors	https://clinicaltrials.gov/study/NCT04355806	UNKNOWN	Non Small Cell Lung Cancer|Influenza Vaccine	DRUG: PD-1/PD-L1 inhibitors|BIOLOGICAL: Inactivated trivalent influenza vaccine	Shanghai Pulmonary Hospital, Shanghai, China	The University of Hong Kong		OBSERVATIONAL
NCT02840994	A Trial of CV301 in Combination With Anti-PD-1 Therapy in Subjects With Non-Small Cell Lung Cancer	https://clinicaltrials.gov/study/NCT02840994	COMPLETED	Non-small Cell Lung Cancer (NSCLC)	BIOLOGICAL: CV301|BIOLOGICAL: Pembrolizumab|BIOLOGICAL: Nivolumab	Bavarian Nordic		PHASE1	INTERVENTIONAL
NCT04172506	A Study to Evaluate the Efficacy and Safety of Anti-PD-1 Antibody AK105 in Patients With Selected Advanced Solid Tumors	https://clinicaltrials.gov/study/NCT04172506	COMPLETED	Solid Tumor|Lung Cancer|HCC	DRUG: AK105	Akeso		PHASE1|PHASE2	INTERVENTIONAL
NCT06047860	A Clinical Study of Recombinant Human Vascular Endothelial Inhibitor in Combination With PRaG for Advanced Refractory Non-small Cell Lung Cancer	https://clinicaltrials.gov/study/NCT06047860	RECRUITING	Advanced Solid Tumor|Refractory Tumor	RADIATION: Radiotherapy|DRUG: PD-1/PD-L1 inhibitor|DRUG: Granulocyte-macrophage colony-stimulating factor subcutaneous injection|DRUG: Interleukin 2 subcutaneous injection|DRUG: Endostatin	Second Affiliated Hospital of Soochow University		PHASE2	INTERVENTIONAL
NCT03527251	Anti-CTLA-4 Antibody Followed by Anti-PD-1 Antibody in Recurrent or Metastatic NSCLC	https://clinicaltrials.gov/study/NCT03527251	UNKNOWN	Non Small Cell Lung Cancer	DRUG: Ipilimumab|DRUG: SHR-1210	Sun Yat-sen University		PHASE1	INTERVENTIONAL
NCT04790955	Effect of Combination Therapy on SCLC After Initial Treatment Failure	https://clinicaltrials.gov/study/NCT04790955	UNKNOWN	Small-cell Lung Cancer		First Affiliated Hospital of Harbin Medical University			OBSERVATIONAL
NCT04777994	A Phase 1 Study With ABBV-CLS-484 in Subjects With Locally Advanced or Metastatic Tumors	https://clinicaltrials.gov/study/NCT04777994	RECRUITING	Advanced Solid Tumor Cancer	DRUG: ABBV-CLS-484|DRUG: Programmed Cell Death-1 (PD-1) Inhibitor|DRUG: Vascular Endothelial Growth Factor Receptor (VEGFR) Tyrosine Kinase Inhibitor (TKI)	AbbVie	Calico Life Sciences LLC	PHASE1	INTERVENTIONAL
NCT03307759	Sequencing of Stereotactic Ablative Body Radiotherapy in Combination With PD-1 Blockade Using Pembrolizumab in Metastatic Non-Small Cell Lung Carcinoma	https://clinicaltrials.gov/study/NCT03307759	COMPLETED	Non-small Cell Lung Cancer	DRUG: Pembrolizumab|RADIATION: Radiotherapy (SABR)	Peter MacCallum Cancer Centre, Australia		PHASE1	INTERVENTIONAL
NCT05792995	Foundation and Clinical About the Expression of PD-1 in Peripheral Blood T Lymphocytes	https://clinicaltrials.gov/study/NCT05792995	COMPLETED	Non-small Cell Lung Cancer	DRUG: Sindillimab	Xin-Hua Xu		PHASE2	INTERVENTIONAL
NCT04063449	Endostar/PD-1 Inhibitors Combined With PP for Advanced NSCLC	https://clinicaltrials.gov/study/NCT04063449	UNKNOWN	Non-squamous Non-small Cell Lung Cancer	DRUG: endostar/PD-1 inhibitor|DRUG: endostar	Dong Wang		NA	INTERVENTIONAL
NCT04767009	SBRT for Oligo-residual NSCLC After Treatment With PD-1/PD-L1 Immune Checkpoint Inhibitors	https://clinicaltrials.gov/study/NCT04767009	RECRUITING	NSCLC Stage IV	DRUG: PD-1/PD-L1 inhibitors (alone or in combination with chemotherapy)|RADIATION: SBRT	Fudan University		PHASE2	INTERVENTIONAL
NCT03557411	A Trial of SHR-1210 (an Anti-PD-1 Inhibitor) in Combination With Hypofraction Radiotherapy in Patients With NSCLC	https://clinicaltrials.gov/study/NCT03557411	UNKNOWN	Non-Small-Cell Lung Cancer	DRUG: SHR-1210	Shandong Cancer Hospital and Institute	Jiangsu HengRui Medicine Co., Ltd.	PHASE2	INTERVENTIONAL
NCT06054152	CX3CR1+T Cell Predict Immunotherapy Efficacy	https://clinicaltrials.gov/study/NCT06054152	ACTIVE_NOT_RECRUITING	Non-small Cell Lung Cancer	DRUG: PD-1 inhibitor based immunotherapy	Shanghai Pulmonary Hospital, Shanghai, China			OBSERVATIONAL
NCT03493581	Precision Immuno-Oncology for Advanced Non-small Cell Lung Cancer Patients With PD-1 ICI Resistance (PIONeeR-BioMarkers (BM) Profiling)	https://clinicaltrials.gov/study/NCT03493581	ACTIVE_NOT_RECRUITING	Non-small Cell Lung Cancer Patients	PROCEDURE: BIOPSY|DIAGNOSTIC_TEST: blood-sampled|OTHER: feces samples	Assistance Publique Hopitaux De Marseille		NA	INTERVENTIONAL
NCT04322591	Chemotherapy or Chemotherapy Plus PD-1 Antibody in RET Fusion Positive Advanced NSCLC Patitnts: the POSEIDON Trial	https://clinicaltrials.gov/study/NCT04322591	RECRUITING	Non-small Cell Lung Cancer		Hunan Province Tumor Hospital			OBSERVATIONAL
NCT05829057	The IIT Study of Evaluation of P-IL-2 Single Agent and With Anti-PD-1	https://clinicaltrials.gov/study/NCT05829057	RECRUITING	Esophagus Cancer|Bladder Cancer|Liver Cancer|Ovarian Cancer|Small-cell Lung Cancer	BIOLOGICAL: Intravenous injection of P-IL-2|BIOLOGICAL: P-IL-2 plus Anti-PD-1 Monoclonal Antibody	Zhejiang University	Zcapsule Pharmaceuticals (Shaoxing) Co., Ltd	PHASE1	INTERVENTIONAL
NCT04880382	Integrative Analysis of Tumor Microenvironment and Optimization of Immunotherapy Duration in NSCL Cancer Patients	https://clinicaltrials.gov/study/NCT04880382	ACTIVE_NOT_RECRUITING	Non Small Cell Lung Cancer	DRUG: ICI treatment discontinuation|DRUG: ICI treatment continuation	Institut Bergonié		PHASE2	INTERVENTIONAL
NCT04284202	PD-1 Combined With Dasatinib for as Third-line Treatment for ARID1A Mutation Advanced NSCLC	https://clinicaltrials.gov/study/NCT04284202	UNKNOWN	NSCLC Stage IV|ARID1A|PD-1	DRUG: PD-1 plus Dasatinib	The Affiliated Hospital of Qingdao University		PHASE2	INTERVENTIONAL
NCT04775446	Evaluation of the Clinical/Biological Characteristics, Efficacy and Safety of Patients With Malignant Pleural Mesothelioma, Treated by Immunotherapy	https://clinicaltrials.gov/study/NCT04775446	COMPLETED	Malignant Pleural Mesothelioma	OTHER: Data collection	Centre Hospitalier Intercommunal Creteil			OBSERVATIONAL
NCT05013450	Dupilumab_Metastatic NSCLC	https://clinicaltrials.gov/study/NCT05013450	RECRUITING	Metastatic Non-small Cell Lung Cancer	DRUG: Dupilumab|DRUG: PD-1/PD-L1 blockade	Thomas Marron		PHASE1|PHASE2	INTERVENTIONAL
NCT03549546	Expression of the Inhibitory Receptors on Lymphocytes T Cells After Lung Cancer Surgery.	https://clinicaltrials.gov/study/NCT03549546	COMPLETED	Lung Cancer|Surgery	BIOLOGICAL: Blood samples	Centre Hospitalier Universitaire de Saint Etienne		NA	INTERVENTIONAL
NCT05698264	A Pilot Study to Understand the Impact of Therapy With Tumour Treating Fields (TTFields) in NSCLC	https://clinicaltrials.gov/study/NCT05698264	NOT_YET_RECRUITING	Non Small Cell Lung Cancer|EGFR Gene Mutation|Immune Checkpoint Inhibitor	DEVICE: concomitant TTFields treatment device to standard of care EGFR positive NSCLC treatment|DEVICE: concomitant TTFields treatment device to standard of care anti PD-1 NSCLC treatment	Nir Peled		NA	INTERVENTIONAL
NCT05460481	Anlotinib Plus Penpulimab in Advanced Non-Small-Cell Lung Cancer Previously Treated With PD-1/PD-L1 Inhibitors	https://clinicaltrials.gov/study/NCT05460481	RECRUITING	Non Small Cell Lung Cancer	DRUG: Anlotinib Plus Penpulimab	Hunan Cancer Hospital	Henan Cancer Hospital|Chia Tai Tianqing Pharmaceutical Group Co., Ltd.	PHASE2	INTERVENTIONAL
NCT03085069	A Study to Evaluate SHR-1210 in Patients With Advanced or Metastatic NSCLC	https://clinicaltrials.gov/study/NCT03085069	ACTIVE_NOT_RECRUITING	Lung Neoplasms|Carcinoma, Non-Small-Cell Lung|Respiratory Tract Neoplasms Nec|Lung Disease|Respiratory Tract Disease|Neoplasm, Bronchial|Carcinoma, Bronchogenic	BIOLOGICAL: SHR-1210	Jiangsu HengRui Medicine Co., Ltd.		PHASE2	INTERVENTIONAL
NCT05326906	The Prediction Biomarkers of Survival Outcome for Severe Immune-related Hepatitis	https://clinicaltrials.gov/study/NCT05326906	COMPLETED	Lung Cancer	DRUG: PD-1/PD-L1 inhibitors	Hunan Province Tumor Hospital			OBSERVATIONAL
NCT05431569	A Phase IIa Study to Evaluate the Efficacy and Safety of 6MW3211 in Patients With Advanced Lung Cancer	https://clinicaltrials.gov/study/NCT05431569	UNKNOWN	Advanced Lung Cancer	DRUG: 6MW3211	Mabwell (Shanghai) Bioscience Co., Ltd.		PHASE2	INTERVENTIONAL
NCT04856176	A Study of Sargramostim Plus Pembrolizumab With or Without Pemetrexed in Patients With Advance Non-small Cell Lung Cancer After Completion of Chemoimmunotherapy	https://clinicaltrials.gov/study/NCT04856176	RECRUITING	Advanced Lung Non-Small Cell Carcinoma|Non-Small Cell Carcinoma of Lung, TNM Stage 4	DRUG: Granulocyte-Macrophage Colony-Stimulating Factor|DRUG: Pembrolizumab|DRUG: pemetrexed|DRUG: Paclitaxel|DRUG: Carboplatin	Tufts Medical Center	Partner Therapeutics, Inc.	PHASE2	INTERVENTIONAL
NCT04524195	PET Imaging With [18F]F-AraG in Advanced Non-small Cell Lung Cancer (NSCLC)	https://clinicaltrials.gov/study/NCT04524195	TERMINATED	Non-small Cell Lung Cancer (NSCLC)	DRUG: [18F]F-AraG Injection	Sidney Kimmel Comprehensive Cancer Center at Johns Hopkins	CellSight Technologies, Inc.|Stand Up To Cancer	PHASE1	INTERVENTIONAL
NCT03970746	Safety, Immunogenicity and Preliminary Clinical Activity Study of PDC*lung01 Cancer Vaccine in NSCLC	https://clinicaltrials.gov/study/NCT03970746	ACTIVE_NOT_RECRUITING	Non Small Cell Lung Cancer	BIOLOGICAL: PDC*lung01|DRUG: Keytruda Injectable Product|DRUG: Alimta Injectable Product	PDC*line Pharma SAS		PHASE1|PHASE2	INTERVENTIONAL
NCT04360655	Bronchoscopic Microwave Intervention Treatment in Advanced Central NSCLC	https://clinicaltrials.gov/study/NCT04360655	UNKNOWN	Effect Increased|Safety Issues	PROCEDURE: bronchoscopic microwave intervention|DRUG: anti-PD-1 / PD-L1 monoclonal antibody and chemotherapy	Shanghai Pulmonary Hospital, Shanghai, China		NA	INTERVENTIONAL
NCT04239443	Clinical Study of PD-1 Monoclonal Antibody SHR-1210 and Apatinib in Advanced NSCLC, Soft Tissue Sarcoma, and Uterine Cancer	https://clinicaltrials.gov/study/NCT04239443	UNKNOWN	Advanced Non Small Cell Lung Cancer|Uterine Cancer|Soft Tissue Sarcoma	DRUG: PD-1 inhibitor|DRUG: Apatinib	Hunan Cancer Hospital	Jiangsu HengRui Medicine Co., Ltd.	PHASE2	INTERVENTIONAL
NCT02054104	Adjuvant Tumor Lysate Vaccine and Iscomatrix With or Without Metronomic Oral Cyclophosphamide and Celecoxib in Patients With Malignancies Involving Lungs, Esophagus, Pleura, or Mediastinum	https://clinicaltrials.gov/study/NCT02054104	TERMINATED	Thoracic Sarcomas|Thorasic Cancers|Cancers of Non-thoracic Origin With Metastases to the Lungs or Pleura|Sarcoma|Melanoma	BIOLOGICAL: H1299 cell lysates|DRUG: Cyclophosphamide|DRUG: Celecoxib|BIOLOGICAL: Iscomatrix adjuvant	National Cancer Institute (NCI)		PHASE1|PHASE2	INTERVENTIONAL
NCT05418660	Observational Retro-prospective Study on PD1/PDL1 Inhibitors Treatment Duration in Patients With NSCLC	https://clinicaltrials.gov/study/NCT05418660	RECRUITING	Non-small Cell Lung Cancer	DRUG: Immunotherapy	University of Milano Bicocca	Azienda Ospedaliera San Gerardo di Monza		OBSERVATIONAL
NCT05401786	Anti-PD-1 Re-challenge After Immune Priming by Ipilimumab and Immune Boosting by Radiotherapy in Advanced NSCLC	https://clinicaltrials.gov/study/NCT05401786	RECRUITING	Carcinoma, Non-Small-Cell Lung	DRUG: Ipilimumab|DRUG: Cemiplimab|RADIATION: SBRT	The Netherlands Cancer Institute	Genzyme, a Sanofi Company	PHASE2	INTERVENTIONAL
NCT02827344	PDL-1 Expression on Circulating Tumor Cells in Non-small Cell Lung Cancer	https://clinicaltrials.gov/study/NCT02827344	COMPLETED	Lung Cancer	BIOLOGICAL: blood sample collection for CTC and MDSC analysis	University Hospital, Toulouse			OBSERVATIONAL
NCT03987867	Study of Autologous CIK Cell Immunotherapy Combination With PD-1 Inhibitor and Chemotherapy in the Advanced NSCLC	https://clinicaltrials.gov/study/NCT03987867	UNKNOWN	Non-small Cell Lung Cancer|First-line Treatment	BIOLOGICAL: CIK cell|BIOLOGICAL: Sintilimab Injection|DRUG: Pemetrexed|DRUG: Liposome paclitaxel|DRUG: Carboplatin	Tianjin Medical University Cancer Institute and Hospital		PHASE1	INTERVENTIONAL
NCT05273827	Effect of Neoadjuvant Anti-PD-1 Immunotherapy on Perioperative Analgesia and Postoperative Delirium	https://clinicaltrials.gov/study/NCT05273827	COMPLETED	Immunotherapy|Analgesia|NSCLC|Delirium	DRUG: neoadjuvant immunotherapy|DRUG: Neoadjuvant chemotherapy	Tianjin Medical University Cancer Institute and Hospital	Tianjin Medical University General Hospital|Tianjin Chest Hospital		OBSERVATIONAL
NCT05902520	Adoptive Cell Therapy Using Cancer Specific CD8+ Tumor Infiltrating Lymphocytes in Adult Patients With Solid Tumors	https://clinicaltrials.gov/study/NCT05902520	RECRUITING	HNSCC|Melanoma|Gynecologic Cancer|Colorectal Cancer|Lung Cancer|Urogenital Cancer	BIOLOGICAL: DP CD8 TIL|BIOLOGICAL: DP CD8 TIL KD|BIOLOGICAL: Low dose IL-2	AgonOx, Inc.	Phio Pharmaceuticals Inc.|Providence St Joseph Health	PHASE1	INTERVENTIONAL
NCT03347838	Nivolumab for the Reversal of Squamous Dysplasia in High Risk Current and Former Smokers	https://clinicaltrials.gov/study/NCT03347838	ACTIVE_NOT_RECRUITING	Bronchial Dysplasia|Tobacco Smoking|History of Non-Small Cell Lung Cancer|History of Head and Neck Cancer	DRUG: Nivolumab	University of Colorado, Denver	Bristol-Myers Squibb	PHASE2	INTERVENTIONAL
NCT04193098	Study of Autologous Cytotoxic T Lymphocyte Immunotherapy Combination With PD-1 Inhibitor in the Advanced NSCLC	https://clinicaltrials.gov/study/NCT04193098	UNKNOWN	Non-small Cell Lung Cancer|Second-line Treatment	BIOLOGICAL: CTL|BIOLOGICAL: Toripalimab	Tianjin Medical University Cancer Institute and Hospital		PHASE1	INTERVENTIONAL
NCT03852823	Study of Recombinant Human Anti-PD-1 Monoclonal Antibody in Patients With Advanced Tumours	https://clinicaltrials.gov/study/NCT03852823	UNKNOWN	Advanced Solid Tumours|Cervical Cancer|Malignant Mesothelioma|Lymphoma|Non-Small-Cell Lung Cancer	DRUG: SG001	CSPC ZhongQi Pharmaceutical Technology Co., Ltd.		PHASE1	INTERVENTIONAL
NCT03301688	The Pharmacokinetics and Safety of Single-dose and Parallel Comparisons in Patients With NSCLC Treated With JS001	https://clinicaltrials.gov/study/NCT03301688	COMPLETED	NSCLC	BIOLOGICAL: Toripalimab	Shanghai Junshi Bioscience Co., Ltd.		PHASE1	INTERVENTIONAL
NCT03656094	Chemotherapy With Pembrolizumab Continuation After Progression to PD-1/L1 Inhibitors	https://clinicaltrials.gov/study/NCT03656094	UNKNOWN	Non-small Cell Lung Cancer Metastatic	DRUG: Pembrolizumab plus chemotherapy|DRUG: Placebo plus chemotherapy	Samsung Medical Center		PHASE2	INTERVENTIONAL
NCT05187338	Triplex Checkpoint Inhibitors Therapy for Advanced Solid Tumors	https://clinicaltrials.gov/study/NCT05187338	RECRUITING	Lung Cancer|Liver Cancer|Colorectal Cancer|Pancreas Cancer|Ovary Cancer|Head and Neck Cancer|Breast Cancer|Gastric Cancer|Cervical Cancer|Esophageal Cancer|Sarcoma	DRUG: ipilimumab +pembrolizumab +durvalumab	Second Affiliated Hospital of Guangzhou Medical University		PHASE1|PHASE2	INTERVENTIONAL
NCT03825510	Immunotherapy SBRT Sensitization of the Programmed Death-1 (PD-1) Effect	https://clinicaltrials.gov/study/NCT03825510	COMPLETED	Metastatic Nonsmall Cell Lung Cancer|Non Small Cell Lung Cancer	RADIATION: Stereotactic Body Radiotherapy	Crozer-Keystone Health System	Saint Peters University Hospital|Community Medical Center, Toms River, NJ	PHASE2	INTERVENTIONAL
NCT04059874	Treatment of Non-small Cell Lung Cancer With PD-1 Monoclonal Antibody Combined With Donafenib Toluene Sulfonate	https://clinicaltrials.gov/study/NCT04059874	UNKNOWN	Non-small Cell Lung Cancer	DRUG: donafenib tablets	First Affiliated Hospital of Zhejiang University		PHASE1	INTERVENTIONAL
NCT04699123	The Study of NC318 Alone or in Combination With Pembrolizumab in Patients With Advanced Non-small Cell Lung Cancer	https://clinicaltrials.gov/study/NCT04699123	RECRUITING	Advanced Non-small Cell Lung Cancer	DRUG: NC318 800 mg|DRUG: NC318 400 mg|DRUG: Pembrolizumab	Yale University	National Cancer Institute (NCI)|NextCure, Inc.|Merck Sharp & Dohme LLC	PHASE2	INTERVENTIONAL
NCT04878107	SBRT/LDRT in Combination With Camrelizumab and Apatinib in Metastatic Non-small Cell Lung Cancer Patient Previously Treated With PD-1/L1 Inhibitor and Chemotherapy	https://clinicaltrials.gov/study/NCT04878107	UNKNOWN	Non-Small Cell Lung Cancer	DRUG: Camrelizumab|DRUG: Apatinib|DRUG: Docetaxel injection|RADIATION: SBRT|RADIATION: LDRT	Wuhan University		PHASE2	INTERVENTIONAL
NCT05448781	Recombinant Human Angioendostatin /PD-1 Mab Combined With First-line Chemotherapy in the Treatment of Driver Gene Negative Advanced NSCLC	https://clinicaltrials.gov/study/NCT05448781	UNKNOWN	Non Small Cell Lung Cancer|Endostatin	DRUG: Endostatin	Affiliated Cancer Hospital & Institute of Guangzhou Medical University		PHASE2	INTERVENTIONAL
NCT05431270	Dose Escalation/Expansion Study of PT199 (an Anti-CD73 mAb) Administered Alone and in Combination With a PD-1 Inhibitor (the MORNINGSTAR Study)	https://clinicaltrials.gov/study/NCT05431270	RECRUITING	Non Small Cell Lung Cancer|Pancreatic Ductal Adenocarcinoma	DRUG: PT199|DRUG: Tislelizumab	Phanes Therapeutics		PHASE1	INTERVENTIONAL
NCT04306042	A Survival Observational Study in Patients With Advanced IIIB-IV Squamous Cell Lung Cancer Receiving PD-1 Combination With Chemotherapy	https://clinicaltrials.gov/study/NCT04306042	UNKNOWN	Lung Squamous Cell Carcinoma Stage IV	DRUG: Nivolumab or Pembrolizumab	Guangdong Association of Clinical Trials			OBSERVATIONAL
NCT02758587	Study of FAK (Defactinib) and PD-1 (Pembrolizumab) Inhibition in Advanced Solid Malignancies (FAK-PD1)	https://clinicaltrials.gov/study/NCT02758587	UNKNOWN	Carcinoma, Non-small-cell Lung|Mesothelioma|Pancreatic Neoplasms	DRUG: Defactinib|DRUG: Pembrolizumab	NHS Greater Glasgow and Clyde	University of Glasgow|Cancer Research UK|Merck Sharp & Dohme LLC|Verastem, Inc.|University of Edinburgh|University of Southampton|University of Leicester|Queen's University, Belfast	PHASE1|PHASE2	INTERVENTIONAL
NCT05359406	A Combination Therapy Including Anti-PD-1 Immunotherapy in Rectal Cancer With Refractory Distal Metastasis	https://clinicaltrials.gov/study/NCT05359406	NOT_YET_RECRUITING	Advanced Rectal Cancer|Distal Metastasis	COMBINATION_PRODUCT: a combination therapy including tislelizumab	LI XIN-XIANG		PHASE2	INTERVENTIONAL
NCT06501391	Cranial Radiotherapy Plus Chemoimmunotherapy in Untreated Driver-mutation Negative NSCLC With Stable Brain Metastasis	https://clinicaltrials.gov/study/NCT06501391	RECRUITING	NSCLC Stage IV|Brain Metastases	DRUG: PD-L1/PD-1 inhibitor and chemotherapy|RADIATION: SRT or WBRT	Fudan University		PHASE2	INTERVENTIONAL
NCT05215067	A Phase II Trial of AK104 in Advanced Non-Small Cell Lung Cancer	https://clinicaltrials.gov/study/NCT05215067	UNKNOWN	Advanced Non-small Cell Lung Cancer	DRUG: AK104|DRUG: Docetaxel	Akeso		PHASE2	INTERVENTIONAL
NCT04672434	Sym024 Monotherapy and in Combination With Sym021 in Patients With Advanced Solid Tumor Malignancies	https://clinicaltrials.gov/study/NCT04672434	ACTIVE_NOT_RECRUITING	Metastatic Cancer|Solid Tumor	DRUG: Sym021|DRUG: Sym024	Symphogen A/S		PHASE1	INTERVENTIONAL
NCT03352245	Feasibility of an Activity Regimen in Patients With Advanced Stage Lung Cancer	https://clinicaltrials.gov/study/NCT03352245	COMPLETED	Lung Neoplasm Malignant	BEHAVIORAL: Prescribed Activity	Yale University	Medical University of South Carolina|VA Connecticut Healthcare System|National Cancer Institute (NCI)	NA	INTERVENTIONAL
NCT03393858	Combination of Immunotherapy and Hyperthermia in Advanced Malignant Mesothelioma	https://clinicaltrials.gov/study/NCT03393858	TERMINATED	Cancer|Mesothelioma, Malignant	DRUG: Anti-PD-1 antibody|BIOLOGICAL: DC-CIK Immunotherapy|DEVICE: Thermotron RF-8EX	Capital Medical University		PHASE1|PHASE2	INTERVENTIONAL
NCT04379739	Neoadjuvant PD-1 Antibody Plus Apatinib or Chemotherapy for Non-small Cell Lung Cancer	https://clinicaltrials.gov/study/NCT04379739	ACTIVE_NOT_RECRUITING	Non Small Cell Lung Cancer	DRUG: Camrelizumab	Shanghai Pulmonary Hospital, Shanghai, China		PHASE2	INTERVENTIONAL
NCT03169738	QUILT-3.044: NANT Non-small Cell Lung Cancer (NSCLC) Vaccine: Combination Immunotherapy in Subjects With NSCLC Who Have Progressed After Treatment With PD-1/PD-L1 Inhibitors	https://clinicaltrials.gov/study/NCT03169738	WITHDRAWN	Non-small Cell Lung Cancer	BIOLOGICAL: avelumab|BIOLOGICAL: Bevacizumab|DRUG: Capecitabine|DRUG: Cisplatin|DRUG: cyclophosphamide|DRUG: 5-Fluorouracil (5-FU)|DRUG: fulvestrant|DRUG: leucovorin|DRUG: nab paclitaxel|BIOLOGICAL: nivolumab|DRUG: Lovaza|DRUG: Oxaliplatin|RADIATION: Stereotactic Body Radiation Therapy|BIOLOGICAL: ALT-803|BIOLOGICAL: ETBX-011|BIOLOGICAL: ETBX-021|BIOLOGICAL: ETBX-051|BIOLOGICAL: ETBX-061|BIOLOGIC…	ImmunityBio, Inc.		PHASE1|PHASE2	INTERVENTIONAL
NCT03683407	Effect of Chemotherapy on TMB in NSCLC	https://clinicaltrials.gov/study/NCT03683407	UNKNOWN	Chemotherapy Effect|Immunotherapy|Tumor Mutation Burden|PD-1/L1 Inhibitor	OTHER: Next-Genernation Sequence	Baodong Qin			OBSERVATIONAL
NCT03501056	Study of Activated Cytokine-induced Killer Armed With Bispecific Antibody for Advanced Lung Cancer	https://clinicaltrials.gov/study/NCT03501056	WITHDRAWN	Advanced Lung Cancer	BIOLOGICAL: Activated CIK and CD3-MUC1 Bispecific Antibody in Treating Lung cancer|PROCEDURE: Cryotherapy	Fuda Cancer Hospital, Guangzhou	Benhealth Biopharmaceutical (Shenzhen) Co., Ltd.	PHASE2	INTERVENTIONAL
NCT04777084	The Efficacy and Safety of the Bispecific Anti-PD-1/PD-L1 Antibody IBI318 Combined With Lenvatinib in NSCLC.	https://clinicaltrials.gov/study/NCT04777084	RECRUITING	Non-Small Cell Lung Cancer	DRUG: IBI318	Hunan Province Tumor Hospital		PHASE1	INTERVENTIONAL
NCT04860076	Open-label, Uncontrolled, Non-Interventional, Retrospective Study to Evaluate Molecular Determinants of Outcome to the Immune Checkpoint Inhibitors (Anti-PD-1/Anti-PD-L1 Monoclonal Antibodies) Treatment for Solid Tumors	https://clinicaltrials.gov/study/NCT04860076	UNKNOWN	Melanoma|Lung Cancer	DRUG: Pembrolizumab	Asylia Diagnostics BV			OBSERVATIONAL
NCT06310915	Oral Chemotherapeutic Drugs Were Analyzed in Patients With Driver Gene Negative Locally Advanced/Advanced Non-small Cell Lung Cancer With PS Score 2 A Prospective, Single-arm, Multicenter, Observational Study on the Efficacy and Safety of Radiochemotherapy Combined With PD-1 Inhibitor	https://clinicaltrials.gov/study/NCT06310915	RECRUITING	Non-small Cell Lung Cancer Stage IIIB/IV	DRUG: Navelbine oral,Pembrolizumab	Guangzhou Institute of Respiratory Disease			OBSERVATIONAL
NCT04324125	Chemotherapy Combined With Immunotherapy in HER 2 Insertion or Amplification Advanced NSCLC	https://clinicaltrials.gov/study/NCT04324125	RECRUITING	Non Small Cell Lung Cancer		Hunan Province Tumor Hospital			OBSERVATIONAL
NCT05157776	A Phase III Trial of Neoadjuvant Sintilimab and Chemotherapy for NSCLC Harboring No Driver Mutations	https://clinicaltrials.gov/study/NCT05157776	RECRUITING	NSCLC, Stage IIIA|EGF-R Negative Non-Small Cell Lung Cancer|ALK Negative NSCLC	DRUG: PD-1 and chemotherapy	Tongji University		PHASE3	INTERVENTIONAL
NCT05894889	Pembrolizumab and Chemotherapy Neoadjuvant/Adjuvant of NSCLC	https://clinicaltrials.gov/study/NCT05894889	RECRUITING	Stage IIIB(N2) Non-small Cell Lung Cancer|Stage IIA Non-small Cell Lung Cancer|Stage IIB Non-small Cell Lung Cancer|Stage IIIA Non-small Cell Lung Cancer	BIOLOGICAL: Pembrolizumab 200 mg IV infusion	Peking University	Merck Sharp & Dohme LLC|Shanghai Pulmonary Hospital, Shanghai, China|Guangdong Provincial People's Hospital|Cancer Institute and Hospital, Chinese Academy of Medical Sciences	PHASE2	INTERVENTIONAL
NCT06313541	Treatment Response Adapted Hybrid Radiotherapy in Metastatic Non-small Cell Lung Cancer Receiving First-line Immunotherapy	https://clinicaltrials.gov/study/NCT06313541	RECRUITING	NSCLC Stage IV	RADIATION: SBRT or LDRT|DRUG: PD-1/PD-L1 inhibitor combined with platinum-based chemotherapy	Fudan University		PHASE2	INTERVENTIONAL
NCT06436040	Mechanism Study to Investigate Difference in Efficacy of Neoadjuvant Chemoimmunotherapy in Lung Squamous Cell Carcinoma	https://clinicaltrials.gov/study/NCT06436040	RECRUITING	Tumor Microenvironment|Lung Squamous Cell Carcinoma|Neoadjuvant Chemoimmunotherapy	OTHER: Pathological response assessment	Tang-Du Hospital			OBSERVATIONAL
NCT04770207	Intra-tumor Injection of Drug-eluting Microspheres With Multiple Drugs	https://clinicaltrials.gov/study/NCT04770207	RECRUITING	Hepatocellular Carcinoma|Solid Tumor, Adult	DRUG: Injection of drug-eluting microspheres with multiple drugs into solid tumors	Second Affiliated Hospital of Guangzhou Medical University		PHASE2	INTERVENTIONAL
NCT05359393	A Combination Therapy Including Anti-PD-1 Immunotherapy in MSS Rectal Cancer With Resectable Distal Metastasis	https://clinicaltrials.gov/study/NCT05359393	NOT_YET_RECRUITING	Advanced Rectal Cancer|Liver Metastasis|Pulmonary Metastasis|Microsatellite Stable Colorectal Carcinoma	COMBINATION_PRODUCT: a combination therapy including tislelizumab	Fudan University		PHASE2	INTERVENTIONAL
NCT05987345	Trial of Pulsed Electric Field Therapy in Patients With Late-stage Non-small Cell Lung Cancer	https://clinicaltrials.gov/study/NCT05987345	RECRUITING	NSCLC	DEVICE: PEF|DRUG: Anti-PD-1 monoclonal antibody	Energenx Medical LTD.		NA	INTERVENTIONAL
NCT06015724	Anti-CD38 Antibody With KRAS Vaccine and Anti-PD-1 Antibody in Subjects With Pancreatic Ductal Adenocarcinoma and Refractory Non-Small Cell Lung Cancer	https://clinicaltrials.gov/study/NCT06015724	RECRUITING	Pancreatic Ductal Adenocarcinoma|Refractory Non-Small Cell Lung Cancer	DRUG: Daratumumab|BIOLOGICAL: KRAS vaccine|DRUG: Nivolumab	Georgetown University	Bristol-Myers Squibb|Janssen, LP|Targovax ASA	PHASE2	INTERVENTIONAL
NCT05701176	A Clinical Imaging Study of the Changes in [18F]F-AraG Uptake Following Anti-PD-1 Therapy in Non-small Cell Lung Cancer	https://clinicaltrials.gov/study/NCT05701176	RECRUITING	Advanced Stage Non-small Cell Lung Cancer	DIAGNOSTIC_TEST: [18F]F-AraG PET scan	Amsterdam UMC, location VUmc	Boehringer Ingelheim	NA	INTERVENTIONAL
NCT03412058	Identifying the Predictive Factors of Response to PD-1 or PD-L1 Antagonists	https://clinicaltrials.gov/study/NCT03412058	ACTIVE_NOT_RECRUITING	Melanoma|Non Small Cell Lung Cancer|Head and Neck Squamous Cell Carcinoma	PROCEDURE: Biopsy|PROCEDURE: Biopsy|PROCEDURE: Biopsy	UNICANCER	Fondation ARC	NA	INTERVENTIONAL
NCT06431685	Safety and Efficacy of Whole Brain LDRT+ICI+Intrathecal Chemotherapy in Refractory Meningeal Metastasis of Lung Cancer	https://clinicaltrials.gov/study/NCT06431685	RECRUITING	NSCLC|Low Dose Radiotherapy|PD-1 Inhibitor|Leptomeningeal Metastasis	RADIATION: Whole Brain Low Dose Radiotherapy|DRUG: Pemetrexed|DRUG: Sintilimab|DRUG: Chemotherapy	Sichuan University		PHASE1	INTERVENTIONAL
NCT03904108	Platinum-Based Chemotherapy Plus Ramucirumab in Patients With Advanced NSCLC Who Have Progressed on First Line Anti-PD-1 Immunotherapy	https://clinicaltrials.gov/study/NCT03904108	TERMINATED	Carcinoma, Non-Small-Cell Lung	DRUG: Ramucirumab	ROGER S KERESZTES MD		PHASE2	INTERVENTIONAL
NCT06031636	Oncolytic Adenovirus(H101) Combined With PD-1 Inhibitors in Patients With Advanced Malignant Pleural Mesothelioma	https://clinicaltrials.gov/study/NCT06031636	RECRUITING	Malignant Pleural Mesothelioma, Advanced	DRUG: Oncolytic Adenovirus H101|DRUG: Programmed death receptor-1 inhibitor	Tianjin Medical University Second Hospital			OBSERVATIONAL
NCT03262779	Ipilimumab and Nivolumab in Patients With Anti-PD-1-axis Therapy-resistant Advanced Non-small Cell Lung Cancer.	https://clinicaltrials.gov/study/NCT03262779	COMPLETED	Carcinoma, Non-Small-Cell Lung	BIOLOGICAL: combination nivolumab and ipilimumab	Yale University	Bristol-Myers Squibb	PHASE2	INTERVENTIONAL
NCT03134872	A Study of SHR-1210 in Combination With Pemetrexed and Carboplatin in Subjects With Non-squamous NSCLC	https://clinicaltrials.gov/study/NCT03134872	COMPLETED	Lung Neoplasms|Carcinoma, Non-Small-Cell Lung|Respiratory Tract Neoplasms|Thoracic Neoplasms|Lung Diseases|Respiratory Tract Disease|Neoplasms by Site|Neoplasm, Bronchial|Carcinoma, Bronchogenic	BIOLOGICAL: SHR-1210|DRUG: Carboplatin|DRUG: Pemetrexed	Jiangsu HengRui Medicine Co., Ltd.		PHASE3	INTERVENTIONAL
NCT06121505	Phase II Trial: Low-Dose Radiation + SBRT + Sintilimab + Chemotherapy vs. Sintilimab + Chemotherapy in Locally Advanced or Metastatic Squamous Cell Lung Cancer	https://clinicaltrials.gov/study/NCT06121505	RECRUITING	Lung Squamous Cell Carcinoma	RADIATION: low-dose radiation therapy and stereotactic body radiation therapy|DRUG: chemotherapy|DRUG: Sintilimab	Sichuan University	Innovent Biologics (Suzhou) Co. Ltd.	PHASE2	INTERVENTIONAL
NCT04681131	CAB-AXL-ADC Safety and Efficacy Study in Adults With NSCLC	https://clinicaltrials.gov/study/NCT04681131	RECRUITING	Non-Small-Cell Lung Cancer	BIOLOGICAL: CAB-AXL-ADC|BIOLOGICAL: PD-1 inhibitor	BioAtla, Inc.		PHASE2	INTERVENTIONAL
NCT06501378	Cranial Radiotherapy Plus Chemoimmunotherapy in Untreated Driver-mutation Negative NSCLC With Active Brain Metastasis	https://clinicaltrials.gov/study/NCT06501378	RECRUITING	NSCLC Stage IV	DRUG: PD-1/PD-L1 inhibitor plus chemotherapy|RADIATION: SRT/WBRT	Fudan University		PHASE2	INTERVENTIONAL
NCT04063163	A Randomized, Double-blind, Placebo Controlled Phase III Study to Investigate Efficacy and Safety of HLX10 + Chemotherapy (Carboplatin- Etoposide) in Patients With Extensive Stage Small Cell Lung Cancer (ES-SCLC)	https://clinicaltrials.gov/study/NCT04063163	UNKNOWN	Extensive Stage Small Cell Lung Cancer	DRUG: HLX10|DRUG: carboplatin and etoposide|DRUG: placebo	Shanghai Henlius Biotech		PHASE3	INTERVENTIONAL
NCT05798533	Neo-T in Treating Patients With Advanced Solid Tumors(GI-NeoT-03)	https://clinicaltrials.gov/study/NCT05798533	RECRUITING	Solid Tumor	BIOLOGICAL: Neo-T|COMBINATION_PRODUCT: Toripalimab|COMBINATION_PRODUCT: Tislelizumab	BGI, China	Fudan University|Shanghai 10th People's Hospital	PHASE1	INTERVENTIONAL
NCT04486287	Sintilimab After Stereotactic Ablation Brachytherapy for Refractory Oligometastatic Non-Small Cell Lung Cancer	https://clinicaltrials.gov/study/NCT04486287	UNKNOWN	Oligometastasis|Lung Neoplasms	DRUG: Sintilimab	Tianjin Medical University Second Hospital		PHASE2	INTERVENTIONAL
NCT04802876	Efficacy of Tislelizumab and Spartalizumab Across Multiple Cancer-types in Patients With PD1-high mRNA Expressing Tumors	https://clinicaltrials.gov/study/NCT04802876	RECRUITING	MSI-H Colorectal Cancer|Melanoma|Anal Carcinoma|Mesothelioma|Triple Negative Breast Cancer|Lung Adenocarcinoma|Cholangiocarcinoma|Cervical Carcinoma|Kidney Clear Cell Carcinoma|Stomach Adenocarcinoma|Esophageal Adenocarcinoma|Uterine Adenocarcinoma|Head and Neck Squamous Cell Carcinoma|Sarcoma|Lung Squamous Cell Carcinoma|Urothelial Carcinoma|Thyroid Carcinoma|Hepatocellular Carcinoma|Uveal Melan…	DRUG: Spartalizumab|DRUG: Tislelizumab	SOLTI Breast Cancer Research Group	Novartis	PHASE2	INTERVENTIONAL
NCT05842018	Toripalimab in Combination With Chemotherapy and Antiangiogenic Agents in Patients With Non-Small Cell Lung Cancer After Failure of Immunotherapy (PD-1/L1 Inhibitors)	https://clinicaltrials.gov/study/NCT05842018	NOT_YET_RECRUITING	Non Small Cell Lung Cancer Recurrent	DRUG: Toripalimab, Anlotinib and Chemotherapy	Tianjin Medical University Cancer Institute and Hospital		PHASE2	INTERVENTIONAL
NCT04612673	A Phase II Study of Anti-PD-1 Antibody, Sintilimab, as Second-line Therapy for Biomarker-selected Advanced or Metastatic NSCLC	https://clinicaltrials.gov/study/NCT04612673	UNKNOWN	Non-small Cell Lung Cancer	DRUG: Sintilimab	China Medical University, China	Shengjing Hospital|The First People's Hospital of Jingzhou|The People's Hospital of Liaoning Province|Liaoning Cancer Hospital & Institute|Anshan Tumor Hospital|Benxi Cental Hospital|The Second Affiliated Hospital of Dalian Medical University|The First Affiliated Hospital of Dalian Medical University	PHASE2	INTERVENTIONAL
NCT06375109	PD-L1/PD-1 Inhibitors Plus Chemotherapy Versus Chemotherapy Alone for the Neoadjuvant Treatment of Limited-stage SCLC	https://clinicaltrials.gov/study/NCT06375109	NOT_YET_RECRUITING	Limited-stage Small-cell Lung Cancer	DRUG: Tislelizumab|DRUG: Carboplatin injection|DRUG: Cisplatin injection|DRUG: Etoposide injection	Beijing Chest Hospital, Capital Medical University		PHASE2	INTERVENTIONAL
NCT05741021	A Phase II Study of Rulonilimab Combined With Chemotherapy in the First-Line Treatment for Advanced or Metastatic Non-Small Cell Lung Cancer (NSCLC)	https://clinicaltrials.gov/study/NCT05741021	NOT_YET_RECRUITING	Non-small Cell Lung Cancer|NSCLC|PD-1	DRUG: F520|DRUG: Pemetrexed|DRUG: Carboplatin|DRUG: Paclitaxel	Shandong New Time Pharmaceutical Co., LTD		PHASE2	INTERVENTIONAL
NCT05068427	Trial of Chidamide in Combination With Envafolimab in Patients With PD-1 Inhibitor Resistant Advanced NSCLC.	https://clinicaltrials.gov/study/NCT05068427	COMPLETED	Non Small Cell Lung Cancer	DRUG: Chidamide|DRUG: Envafolimab	Chipscreen Biosciences, Ltd.		PHASE2	INTERVENTIONAL
NCT03544723	Safety and Efficacy of p53 Gene Therapy Combined With Immune Checkpoint Inhibitors in Solid Tumors.	https://clinicaltrials.gov/study/NCT03544723	UNKNOWN	Solid Tumor|Lymphoma	DRUG: Ad-p53	MultiVir, Inc.		PHASE2	INTERVENTIONAL
NCT04489862	αPD1-MSLN-CAR T Cells for the Treatment of MSLN-positive Advanced Solid Tumors	https://clinicaltrials.gov/study/NCT04489862	UNKNOWN	Non-small-cell Lung Cancer|Mesothelioma	BIOLOGICAL: αPD1-MSLN-CAR T cells	Wuhan Union Hospital, China	Shanghai Cell Therapy Group Co.,Ltd	EARLY_PHASE1	INTERVENTIONAL
NCT06495125	Defactinib, Avutometinib and Nivolumab for the Treatment of Anti-PD1 Refractory LKB1-Mutant Advanced Non-Small Cell Lung Cancer	https://clinicaltrials.gov/study/NCT06495125	RECRUITING	Advanced Lung Adenocarcinoma|Refractory Lung Adenocarcinoma|Stage III Lung Cancer AJCC v8|Stage IV Lung Cancer AJCC v8	DRUG: Avutometinib|PROCEDURE: Biopsy|PROCEDURE: Biospecimen Collection|PROCEDURE: Computed Tomography|DRUG: Defactinib|BIOLOGICAL: Nivolumab|PROCEDURE: Positron Emission Tomography	Emory University	National Cancer Institute (NCI)	PHASE2	INTERVENTIONAL
NCT05248022	Efficacy and Safety of DEB-BACE Combined With PD-1 Inhibitors in Stage II/III NSCLC With Standard Treatment Failure	https://clinicaltrials.gov/study/NCT05248022	NOT_YET_RECRUITING	Carcinoma, Non-Small-Cell Lung	PROCEDURE: Drug-eluting beads bronchial arterial chemoembolization|DRUG: Programmed Cell Death Protein 1 Inhibitor	The Central Hospital of Lishui City	Jiangxi Provincial Cancer Hospital|Jiangxi Chest Hospital|The First Affiliated Hospital of Zhengzhou University|Zhejiang University	NA	INTERVENTIONAL
NCT03877250	Analysis of Biopsy Specimens to Study Responses to PD-1 or PD-L1 Therapies	https://clinicaltrials.gov/study/NCT03877250	WITHDRAWN	Non Small Cell Lung Cancer	DIAGNOSTIC_TEST: Pre-Treatment Biopsy|DIAGNOSTIC_TEST: On-Treatment Biopsy|DIAGNOSTIC_TEST: Biopsy at Disease Progression|DIAGNOSTIC_TEST: Peripheral Blood-Based Studies	Memorial Sloan Kettering Cancer Center	Wang Initiative in Lung Cancer Clinical Trials		OBSERVATIONAL
NCT04510129	A Multicenter Cancer Biospecimen Collection Study	https://clinicaltrials.gov/study/NCT04510129	RECRUITING	Cancer of Head and Neck|Lung Cancer, Nonsmall Cell|Small-cell Lung Cancer|Urothelial Carcinoma|Gastroesophageal Junction Adenocarcinoma|Cervical Cancer|Esophageal Squamous Cell Carcinoma|Triple Negative Breast Cancer|Hepatocellular Carcinoma|Renal Cell Carcinoma|Colorectal Cancer	DIAGNOSTIC_TEST: OncoPrism�?assay	Cofactor Genomics, Inc.	Curebase Inc.		OBSERVATIONAL
NCT04186988	[18F]-AraG for the Detection of T-Cell Activation in Advanced Non-small Cell Lung Cancer Patients Undergoing PD-1/PD-L1-Directed Therapy	https://clinicaltrials.gov/study/NCT04186988	WITHDRAWN	Advanced Lung Non-Small Cell Carcinoma|Metastatic Lung Non-Small Cell Carcinoma|Stage III Lung Cancer AJCC v8|Stage IIIA Lung Cancer AJCC v8|Stage IIIB Lung Cancer AJCC v8|Stage IIIC Lung Cancer AJCC v8|Stage IV Lung Cancer AJCC v8|Stage IVA Lung Cancer AJCC v8|Stage IVB Lung Cancer AJCC v8	DRUG: Fluorine F 18 Ara-G	University of California, Davis	National Cancer Institute (NCI)|CellSight Technologies, Inc.	EARLY_PHASE1	INTERVENTIONAL
NCT04025424	Genetic Predictors of Efficiency and Safety of ICIs in Patients With Different Malignancies (ICIPRESIST-0519)	https://clinicaltrials.gov/study/NCT04025424	UNKNOWN	Melanoma|Squamous Cell Lung Cancer|Uveal Melanoma|Hodgkin Lymphoma	GENETIC: Genetic tests of the available tumor and plasma samples	Russian Academy of Medical Sciences			OBSERVATIONAL
NCT04790539	a Study of SHR1210 in Combination With Paclitaxel-albumin and Carboplatin in Extensive Stage Small Cell Lung Cancer	https://clinicaltrials.gov/study/NCT04790539	UNKNOWN	Extensive Stage Small Cell Lung Cancer	DRUG: SHR-1210	Shanghai Pulmonary Hospital, Shanghai, China		PHASE2	INTERVENTIONAL
NCT04888429	Camrelizumab Plus Famitinib as Treatment in Patient With Advanced or Metastatic Pulmonary Sarcomatoid Carcinoma	https://clinicaltrials.gov/study/NCT04888429	RECRUITING	Sarcomatoid Carcinoma of Lung	DRUG: Camrelizumab|DRUG: Famitinib	Qian Chu	Jiangsu HengRui Medicine Co., Ltd.	PHASE2	INTERVENTIONAL
NCT04544644	A Study of Combination Therapy in NSCLC	https://clinicaltrials.gov/study/NCT04544644	UNKNOWN	Non-small Cell Lung Cancer	DRUG: AK104+anlotinib	Chinese PLA General Hospital		PHASE2	INTERVENTIONAL
NCT04530227	Camrelizumab With Chemotherapy in Adults With Medically Inoperable Early Stage NSCLC	https://clinicaltrials.gov/study/NCT04530227	RECRUITING	Early Stage Non-small Cell Lung Cancer	DRUG: Biological: Camrelizumab|DRUG: Pemetrexed|DRUG: Nab-paclitaxel	Tianjin Medical University Cancer Institute and Hospital		PHASE2	INTERVENTIONAL
NCT01928576	Phase II Anti-PD1 Epigenetic Therapy Study in NSCLC.	https://clinicaltrials.gov/study/NCT01928576	COMPLETED	Non-Small Cell Lung Cancer|Epigenetic Therapy	DRUG: Azacitidine|DRUG: Entinostat|DRUG: Nivolumab|DRUG: CC-486 300	Sidney Kimmel Comprehensive Cancer Center at Johns Hopkins	Rising Tide Foundation|Stand Up To Cancer|Bristol-Myers Squibb|Celgene|Syndax Pharmaceuticals|Rhone-Poulenc Rorer	PHASE2	INTERVENTIONAL
NCT03774732	PD-1 Inhibitor and Chemotherapy With Concurrent Irradiation at Varied Tumour Sites in Advanced Non-small Cell Lung Cancer	https://clinicaltrials.gov/study/NCT03774732	ACTIVE_NOT_RECRUITING	Non Small Cell Lung Cancer|Non Small Cell Lung Cancer Metastatic|Non-Small Cell Carcinoma of Lung, TNM Stage 4	RADIATION: Radiotherapy|DRUG: Pembrolizumab|DRUG: Chemotherapy	UNICANCER	National Cancer Institute, France	PHASE3	INTERVENTIONAL
NCT05641493	A Phase Ib/II Clinical Trial to Evaluate the Safety and Efficacy of HLX208+HLX10 in NSCLC With BRAF V600E Mutation	https://clinicaltrials.gov/study/NCT05641493	RECRUITING	Non Small Cell Lung Cancer	COMBINATION_PRODUCT: HLX208+HLX10	Shanghai Henlius Biotech		PHASE1|PHASE2	INTERVENTIONAL
NCT06106152	WTX212A Monotherapy and in Combination With PD -1/PD-L1 Monoclonal Antibody	https://clinicaltrials.gov/study/NCT06106152	RECRUITING	Advanced Lung Cancer	DRUG: WTX212A injection|DRUG: PD -1/PD-L1 monoclonal antibody	Second Affiliated Hospital, School of Medicine, Zhejiang University	Westlake Therapeutics	EARLY_PHASE1	INTERVENTIONAL
NCT06097962	Safety and Efficacy of NK510 to Treat NSCLC	https://clinicaltrials.gov/study/NCT06097962	RECRUITING	NSCLC	DRUG: NK510|DRUG: Tislelizumab，atezolizumab or sugemalimab	Base Therapeutics (Shanghai) Co., Ltd.	The General Hospital of Eastern Theater Command	EARLY_PHASE1	INTERVENTIONAL
NCT04348149	Lindera Obtusiloba for Non-small Cell Lung Cancer	https://clinicaltrials.gov/study/NCT04348149	UNKNOWN	Non Small Cell Lung Cancer	DIETARY_SUPPLEMENT: Lindera obtusiloba extract	Jun-Yong Choi	Korea Institute of Oriental Medicine	NA	INTERVENTIONAL
NCT04152018	Study of PF-06940434 in Patients With Advanced or Metastatic Solid Tumors.	https://clinicaltrials.gov/study/NCT04152018	ACTIVE_NOT_RECRUITING	Squamous Cell Carcinoma of the Head and Neck|Renal Cell Carcinoma|Ovarian Cancer|Gastric Cancer|Esophageal Cancer|Lung Squamous Cell Carcinoma|Pancreatic Cancer|Bile Duct Cancer|Endometrial Cancer|Melanoma Cancer|Urothelial Cancer	DRUG: PF-06940434|DRUG: PF-06801591	Pfizer		PHASE1	INTERVENTIONAL
NCT06558799	LUNAR-4: Effect of Tumor Treating Fields (TTFields) (150 kHz) Concurrent With Pembrolizumab for Treatment of Metastatic Non-small Cell Lung Cancer (NSCLC)	https://clinicaltrials.gov/study/NCT06558799	NOT_YET_RECRUITING	Non-Small Cell Lung Cancer (NSCLC)	DEVICE: NovoTTF-200T|DRUG: Pembrolizumab	NovoCure GmbH		PHASE2	INTERVENTIONAL
NCT05661240	Phase �?�?Clinical Study of Tumor Treating Fields （EFE-P100）Combined With Docetaxel in the Treatment of Stage IV Non-small Cell Lung Cancer Patients With Disease Progression After Platinum-based Chemotherapy and Anti-programmed Death 1（PD-1)/Programmed Cell Death-Ligand 1(PD-L1) Antibody Treatment	https://clinicaltrials.gov/study/NCT05661240	NOT_YET_RECRUITING	Non-small Cell Lung Cancer (NSCLC)	DEVICE: Tumor treating fields（EFE-P100）|DRUG: Docetaxel injection	Jiangsu Healthy Life Innovation Medical Technology Co., Ltd		PHASE2|PHASE3	INTERVENTIONAL
NCT04836728	Study of Chemotherapy and PD-1 Inhibitor Combination With Autologous CIK Cell Immunotherapy to Treat Lung Cancer	https://clinicaltrials.gov/study/NCT04836728	UNKNOWN	Non-small Cell Lung Cancer Metastatic|First-line Treatment	BIOLOGICAL: CIK cell injection|DRUG: Sintilimab Injection|DRUG: Pemetrexed|DRUG: Albumin paclitaxel|DRUG: Carboplatin	Tianjin Medical University Cancer Institute and Hospital		PHASE2	INTERVENTIONAL
NCT04973293	Preoperative Sintilimab Combined With Bevacizumab and Chemotherapy for Resectable Non-Small Cell Lung Cancer	https://clinicaltrials.gov/study/NCT04973293	RECRUITING	Lung Neoplasm Malignant	DRUG: sintilimab|DRUG: bevacizumab	Ruijin Hospital		NA	INTERVENTIONAL
NCT03436056	PembRolIzuMab and Stereotactic Body Radiotherapy In Metastatic Non-small-cell lunG Cancer Patients	https://clinicaltrials.gov/study/NCT03436056	TERMINATED	Metastatic Non-small-cell lunG Cancer	RADIATION: Stereotactic Body Radiotherapy (SBRT) 30 Gy 3 fractions (#)|RADIATION: Stereotactic Body Radiotherapy (SBRT) 54 Gy 3 fractions (#)|RADIATION: Stereotactic Body Radiotherapy (SBRT) dosed at the maximum tolerated dose|DRUG: Pembrolizumab	Royal Marsden NHS Foundation Trust	Merck Sharp & Dohme LLC	PHASE1	INTERVENTIONAL
NCT04340882	Phase 2 DoceRamPem for Patients With Metastatic or Recurrent NSCLC Who Progressed on Platinum-Doublet and PD-1/PD-L1 Blockade	https://clinicaltrials.gov/study/NCT04340882	RECRUITING	Metastatic Non-Small Lung Cell Cancer|Recurrent Non-Small Lung Cell Cancer|Stage IV Lung Cancer AJCC v8|Stage IVA Lung Cancer AJCC v8|Stage IVB Lung Cancer AJCC v8	DRUG: Docetaxel|BIOLOGICAL: Pembrolizumab|BIOLOGICAL: Ramucirumab	Emory University	National Cancer Institute (NCI)|Merck Sharp & Dohme LLC	PHASE2	INTERVENTIONAL
NCT03977467	Atezolizumab and Tiragolumab in Patients With NSCLC or Advanced Solid Tumors Having Had Prior Treatment With a PD-1 Inhibitor	https://clinicaltrials.gov/study/NCT03977467	COMPLETED	Non-Small Cell Lung Cancer|Solid Tumor	DRUG: Atezolizumab|OTHER: Chemotherapy (Arm A Only)|DRUG: Tiragolumab	SCRI Development Innovations, LLC	Genentech, Inc.	PHASE2	INTERVENTIONAL
NCT04460456	A Study of SBT6050 Alone and in Combination With PD-1 Inhibitors in Subjects With Advanced HER2 Expressing Solid Tumors	https://clinicaltrials.gov/study/NCT04460456	UNKNOWN	HER2 Positive Solid Tumors	DRUG: SBT6050|DRUG: pembrolizumab|DRUG: Cemiplimab	Silverback Therapeutics		PHASE1	INTERVENTIONAL
NCT03692442	Evaluation of Efficacy and Toxicity of Nivolumab Monotherapy for Advanced Non-small Cell Lung Cancer After First-line Treatment Failure Based on Second-generation Sequencing and Liquid Chip Platform	https://clinicaltrials.gov/study/NCT03692442	UNKNOWN	Lung Cancer Non-small Cell Stage IV		Guangzhou Institute of Respiratory Disease	GeneCast Biotechnology Co., Ltd.		OBSERVATIONAL
NCT06095934	Efficacy and Safety of Neoantigen Peptide Vaccine in the Treatment of Advanced NSCLC Progressed After EGFR-TKI Treatment	https://clinicaltrials.gov/study/NCT06095934	RECRUITING	NSCLC|EGFR Gene Mutation	OTHER: neo-antigen vaccine	The Affiliated Nanjing Drum Tower Hospital of Nanjing University Medical School		NA	INTERVENTIONAL
NCT05265650	Study of BO-112 With Radiotherapy and Nivolumab for Metastatic Refractory NSCLC	https://clinicaltrials.gov/study/NCT05265650	UNKNOWN	Non-Small Cell Lung Cancer Metastatic	DRUG: BO-112 in combination with ablative radiotherapy (SABR) and nivolumab|PROCEDURE: Tissue Biopsies	Clinica Universidad de Navarra, Universidad de Navarra	Highlight Therapeutics	PHASE1|PHASE2	INTERVENTIONAL
NCT05505825	A Study of AK104 in Combination With Chiauranib in Patients With Extensive Stage Small Cell Lung Cancer	https://clinicaltrials.gov/study/NCT05505825	ACTIVE_NOT_RECRUITING	SCLC,Extensive Stage	DRUG: AK104 IV infusion；Chiauranib oral	Akeso	Chipscreen Biosciences, Ltd.	PHASE1|PHASE2	INTERVENTIONAL
NCT04453930	A Study of Sequential Therapy of Camrelizumab Combined With Chemotherapy（Irinotecan Plus Platinum）and With Apatinib in Participants With Untreated Advanced Small Cell Lung Cancer（SCLC�?https://clinicaltrials.gov/study/NCT04453930	UNKNOWN	Small Cell Lung Carcinoma	DRUG: Camrelizumab，an engineered anti-PD-1 antibody|DRUG: Platinum|DRUG: Irinotecan|DRUG: Apatinib	Peking Union Medical College Hospital		PHASE2	INTERVENTIONAL
NCT03308942	Effects of Single Agent Niraparib and Niraparib Plus Programmed Cell Death-1 (PD-1) Inhibitors in Non-Small Cell Lung Cancer Participants	https://clinicaltrials.gov/study/NCT03308942	COMPLETED	Neoplasms	DRUG: Niraparib|BIOLOGICAL: Pembrolizumab|BIOLOGICAL: TSR-042 (Dostarlimab)	Tesaro, Inc.		PHASE2	INTERVENTIONAL
NCT03866993	A Study of Anti-PD-1 AK105 in Patients With Metastatic Squamous Non-small Cell Lung Cancer	https://clinicaltrials.gov/study/NCT03866993	COMPLETED	Lung Cancer Non-small Cell Stage IV|Squamous Cell Lung Cancer	BIOLOGICAL: AK105|DRUG: Paclitaxel|DRUG: Carboplatin|DRUG: Placebo	Akeso	Akeso Tiancheng, Inc	PHASE3	INTERVENTIONAL
NCT05354700	A Clinical Study to Evaluate the Efficacy and Safety of HLX07 Combination Therapy in Patients With Extensive Small Cell Lung Cancer	https://clinicaltrials.gov/study/NCT05354700	UNKNOWN	Small-cell Lung Cancer	DRUG: HLX07|DRUG: HLX10|DRUG: carboplatin and etoposide	Shanghai Henlius Biotech		PHASE2	INTERVENTIONAL
NCT06607926	Neoadjuvant With Tα1 Plus Immuno-chemotherapy for Resectable NSCLC	https://clinicaltrials.gov/study/NCT06607926	NOT_YET_RECRUITING	Resectable Non-Small-Cell Lung Cancer	DRUG: Thymosin Alpha 1|DRUG: Tislelizumab|DRUG: Platinum-doublet chemotherapy	Xuanwu Hospital, Beijing		NA	INTERVENTIONAL
NCT05022394	Sapanisertib and Nivolumab for the Treatment of Stage I-IV Non-small Cell Lung Cancer in Patients Who Have Progressed on Prior PD-1/PD-L1 Inhibitor Therapy, I-OVERCOME Study	https://clinicaltrials.gov/study/NCT05022394	WITHDRAWN	Lung Non-Small Cell Carcinoma|Recurrent Lung Non-Small Cell Carcinoma|Stage I Lung Cancer AJCC v8|Stage II Lung Cancer AJCC v8|Stage IIA Lung Cancer AJCC v8|Stage IIB Lung Cancer AJCC v8|Stage III Lung Cancer AJCC v8|Stage IIIA Lung Cancer AJCC v8|Stage IIIB Lung Cancer AJCC v8|Stage IIIC Lung Cancer AJCC v8|Stage IV Lung Cancer AJCC v8|Stage IVA Lung Cancer AJCC v8|Stage IVB Lung Cancer AJCC v8	BIOLOGICAL: Nivolumab|DRUG: Sapanisertib	M.D. Anderson Cancer Center	National Cancer Institute (NCI)	PHASE1|PHASE2	INTERVENTIONAL
NCT02946671	Study of Pre-operative Combination Therapy With Mogamulizumab and Nivolumab Against Solid Cancer Patients	https://clinicaltrials.gov/study/NCT02946671	COMPLETED	Gastric Cancer|Esophageal Cancer|Lung Cancer|Renal Cancer|Oral Cancer	BIOLOGICAL: Mogamulizumab|BIOLOGICAL: Nivolumab	Osaka University	Kyowa Kirin Co., Ltd.|Ono Pharmaceutical Co. Ltd|Clinical Study Support, Inc.|Fiverings Co., Ltd.	PHASE1	INTERVENTIONAL
NCT04636775	Microbiome in Immunotherapy naïve NSCLC Patients Receiving PD-1/L1 Blockade (MIP_NSCLC)	https://clinicaltrials.gov/study/NCT04636775	RECRUITING	NSCLC Stage IV|NSCLC, Recurrent	DIAGNOSTIC_TEST: Microbiome	Jun Zhang, MD, PhD			OBSERVATIONAL
NCT03894618	SL-279252 (PD1-Fc-OX40L) in Subjects With Advanced Solid Tumors or Lymphomas	https://clinicaltrials.gov/study/NCT03894618	COMPLETED	Squamous Cell Carcinoma of the Head and Neck|Melanoma|Non Small Cell Lung Cancer|Urothelial Carcinoma|Gastric Adenocarcinoma|Gastroesophageal Junction Adenocarcinoma|Squamous Cell Carcinoma of the Anus|Squamous Cell Carcinoma of the Cervix|Squamous Cell Carcinoma of the Skin|Renal Cell Carcinoma|Hodgkin Lymphoma|Diffuse Large B Cell Lymphoma|Mismatch Repair Deficient or MSI-High Solid Tumors	DRUG: SL-279252	Shattuck Labs, Inc.		PHASE1	INTERVENTIONAL
NCT04931654	A Study to Assess the Safety and Efficacy of AZD7789 in Participants With Advanced or Metastatic Solid Cancer	https://clinicaltrials.gov/study/NCT04931654	RECRUITING	Carcinoma, Non-Small-Cell Lung|Gastric Cancer|Gastroesophageal Junction Cancer	DRUG: AZD7789	AstraZeneca		PHASE1|PHASE2	INTERVENTIONAL
NCT04996927	18F-FDG PET/CT to Evaluate pD-1 Monoclonal Antibody With First-line Chemotherapy in Advanced NSCLC	https://clinicaltrials.gov/study/NCT04996927	RECRUITING	NSCLC		Wuhan Union Hospital, China			OBSERVATIONAL
NCT02963610	Phase I/II Study of Lenalidomide Plus Pembrolizumab in Patients With Solid Tumors With Expansion in Non-small Cell Lung Cancer	https://clinicaltrials.gov/study/NCT02963610	TERMINATED	Relapsed or Refractory Solid Tumors|Nonsmall Cell Lung Cancer	DRUG: Lenalidomide|DRUG: Pembrolizumab	Fox Chase Cancer Center	Merck Sharp & Dohme LLC|Celgene	PHASE1|PHASE2	INTERVENTIONAL
NCT03696212	Grapiprant (ARY-007) and Pembrolizumab in Patients With Advanced or Metastatic Post-PD-1/L1 NSCLC Adenocarcinoma	https://clinicaltrials.gov/study/NCT03696212	TERMINATED	Non-small Cell Lung Cancer Adenocarcinoma	DRUG: grapiprant and pembrolizumab	Arrys Therapeutics	Merck Sharp & Dohme LLC	PHASE1|PHASE2	INTERVENTIONAL
NCT03288870	Efficacy, Safety and Pharmacokinetics of BCD-100 (Anti-PD-1) Monotherapy as Second Line Treatment in Patients With Non-Small Cell Lung Cancer (DOMINUS)	https://clinicaltrials.gov/study/NCT03288870	UNKNOWN	Non Small Cell Lung Cancer Stage IIIB|Non-Small Cell Carcinoma of Lung, TNM Stage 4	DRUG: BCD-100|DRUG: Docetaxel	Biocad		PHASE2|PHASE3	INTERVENTIONAL
NCT04892849	Clinical Benefit and Biomarker Analysis of Combination of PD-1/PD-L1 Immune Checkpoint Inhibitors and Radiotherapy	https://clinicaltrials.gov/study/NCT04892849	RECRUITING	HNSCC|NSCLC|Esophageal Cancer|Urothelial Carcinoma|Renal Cell Carcinoma|Squamous Cell Carcinoma of the Skin|Small Cell Bronchial Carcinomas	OTHER: Conventional Therapy acc. to prevailing clincal approved schemes	University of Erlangen-Nürnberg Medical School			OBSERVATIONAL
NCT04967625	A Phase II Study of Sintilimab Combined With Anlotinib in Treatment of ED-SCLC	https://clinicaltrials.gov/study/NCT04967625	UNKNOWN	Small Cell Lung Cancer Extensive Stage	DRUG: Sintilimab|DRUG: Anlotinib hydrochloride	Zhejiang Cancer Hospital		PHASE2	INTERVENTIONAL
NCT03912389	Efficacy and Safety of BCD-100 (Anti-PD-1) in Combination With Platinum-Based Chemotherapy as First Line Treatment in Patients With Advanced Non-Squamous NSCLC	https://clinicaltrials.gov/study/NCT03912389	UNKNOWN	Non-Squamous Non-Small Cell Neoplasm of Lung	BIOLOGICAL: BCD-100|DRUG: Pemetrexed|DRUG: Cisplatin (or carboplatin)|OTHER: Placebo	Biocad		PHASE3	INTERVENTIONAL
NCT05284539	Efficacy of Platinum-based Chemotherapy Plus Immune Checkpoint Inhibitors for EGFR/ALK/ROS1 Mutant Lung Cancer	https://clinicaltrials.gov/study/NCT05284539	RECRUITING	Non Small Cell Lung Cancer	DRUG: Pemetrexed, Cisplatin, Bevacizumab Plus Pembrolizumab	Hunan Province Tumor Hospital		PHASE2	INTERVENTIONAL
NCT06088771	Neoadjuvant Dupilumab and Cemiplimab in Patients With Early-stage Resectable NSCLC	https://clinicaltrials.gov/study/NCT06088771	RECRUITING	Non-Small Cell Lung Cancer	BIOLOGICAL: Dupilumab|BIOLOGICAL: Cemiplimab	Icahn School of Medicine at Mount Sinai		PHASE1|PHASE2	INTERVENTIONAL
NCT05069935	FT538 in Combination With Monoclonal Antibodies in Advanced Solid Tumors	https://clinicaltrials.gov/study/NCT05069935	TERMINATED	Solid Tumor, Adult	DRUG: FT538|DRUG: Cyclophosphamide|DRUG: Fludarabine|COMBINATION_PRODUCT: Monoclonal antibody - Dose Escalation|COMBINATION_PRODUCT: Monoclonal antibody - Dose Expansion	Fate Therapeutics		PHASE1	INTERVENTIONAL
NCT05236608	A Study to Evaluate the Combination of Nivolumab With ADG106 in Metastatic NSCLC	https://clinicaltrials.gov/study/NCT05236608	UNKNOWN	Metastatic Non Small Cell Lung Cancer	DRUG: Nivolumab|DRUG: ADG106	National University Hospital, Singapore	Adagene Inc|Bristol-Myers Squibb|Singapore Translational Cancer Consortium	PHASE1|PHASE2	INTERVENTIONAL
NCT03083808	Phase II Trial of Continuation Therapy in Advanced NSCLC	https://clinicaltrials.gov/study/NCT03083808	COMPLETED	Non-Small-Cell Lung Cancer	DRUG: Pembrolizumab	Greg Durm, MD	Merck Sharp & Dohme LLC|Big Ten Cancer Research Consortium	PHASE2	INTERVENTIONAL
NCT04613804	Toripalimab as Maintenance Therapy in Patients With Driver-gene Negative Advanced NSCLC After First-line Chemotherapy	https://clinicaltrials.gov/study/NCT04613804	UNKNOWN	NSCLC Stage IV	DRUG: Toripalimab Injection	Fujian Cancer Hospital		PHASE2	INTERVENTIONAL
NCT06424821	Cadonilimab Plus Chemotherapy as First-line Treatment for PD-L1 Negative NSCLC	https://clinicaltrials.gov/study/NCT06424821	RECRUITING	NSCLC	DRUG: Cadonilimab	Shanghai Pulmonary Hospital, Shanghai, China		PHASE2	INTERVENTIONAL
NCT03866980	A Study of Anti-PD-1 AK105 in Patients With Metastatic Nonsquamous Non-small Cell Lung Cancer	https://clinicaltrials.gov/study/NCT03866980	TERMINATED	Lung Cancer Non-small Cell Stage IV	BIOLOGICAL: AK105|DRUG: carboplatin|DRUG: pemetrexed|DRUG: placebo|DRUG: Anlotinib	Akeso	Akeso Tiancheng, Inc	PHASE3	INTERVENTIONAL
NCT06500026	A Study Comparing BL-B01D1 With Topotecan in Patients With Recurrent Small Cell Lung Cancer	https://clinicaltrials.gov/study/NCT06500026	RECRUITING	Small Cell Lung Cancer	DRUG: BL-B01D1|DRUG: Topotecan	Sichuan Baili Pharmaceutical Co., Ltd.	Baili-Bio (Chengdu) Pharmaceutical Co., Ltd.	PHASE3	INTERVENTIONAL
NCT03417895	SHR-1210 Combined With Apatinib in Treatment of ED-SCLC After Failure of First Line Standard Therapy	https://clinicaltrials.gov/study/NCT03417895	COMPLETED	Small-cell Lung Cancer	DRUG: SHR-1210|DRUG: Apatinib	Jiangsu HengRui Medicine Co., Ltd.		PHASE2	INTERVENTIONAL
NCT04108013	A Study of SHR-1210 in Combination With Carboplatin+Paclitaxel-albumin in Subjects With Resectable NSCLC	https://clinicaltrials.gov/study/NCT04108013	UNKNOWN	Lung Cancer Stage II|PD-1 Antibody|Non-small Cell Lung Cancer	DRUG: SHR-1210|DRUG: Carboplatin and Paclitaxel-albumin	Xuanwu Hospital, Beijing		PHASE2	INTERVENTIONAL
NCT03198546	GPC3-CAR-T Cells for Immunotherapy of Cancer With GPC3 Expression	https://clinicaltrials.gov/study/NCT03198546	RECRUITING	Hepatocellular Carcinoma|Immunotherapy|CAR|GPC3 Gene Inactivation|T Cell|Squamous Cell Lung Cancer	BIOLOGICAL: GPC3 and/or TGFβ targeting CAR-T cells	Second Affiliated Hospital of Guangzhou Medical University	Hunan Zhaotai Yongren Medical Innovation Co. Ltd.|Guangdong Zhaotai InVivo Biomedicine Co. Ltd.|First Affiliated Hospital, Sun Yat-Sen University	PHASE1	INTERVENTIONAL
NCT03158883	UCDCC#270: Avelumab and Stereotactic Ablative Radiotherapy in Non-responding and Progressing NSCLC Patients	https://clinicaltrials.gov/study/NCT03158883	COMPLETED	Metastatic Non-small Cell Lung Cancer (NSCLC)	DRUG: Avelumab|RADIATION: Stereotactic ablative radiotherapy (SAR)	Megan Daly, MD	EMD Serono	EARLY_PHASE1	INTERVENTIONAL
NCT05053802	Efficiency and Safety of Microwave Ablation Plus Immune Checkpoint Inhibitor for Patients With Multiple Primary Lung Cancer: A Open, Multi-center, Phase II Clinical Trial	https://clinicaltrials.gov/study/NCT05053802	RECRUITING	Multiple Primary Lung Cancer	COMBINATION_PRODUCT: Microwave ablation plus Camrelizumab|DEVICE: Microwave ablation	Shanghai Pulmonary Hospital, Shanghai, China		PHASE2	INTERVENTIONAL
NCT03313544	Evolution of the Heart Function When Monitoring Immunotherapies Anti-cancerous Inhibiting PD-1	https://clinicaltrials.gov/study/NCT03313544	RECRUITING	Melanoma|Non-small Cell|Lung Cancer	DRUG: Nivolumab|DEVICE: MRI|BIOLOGICAL: BLOOD SAMPLES|DEVICE: trans-thoracic echocardiography	Assistance Publique Hopitaux De Marseille		PHASE4	INTERVENTIONAL
NCT06105801	EBUS-TBNA vs Transbronchial Mediastinal Cryobiopsy for Adequacy of Next Generation Sequencing	https://clinicaltrials.gov/study/NCT06105801	RECRUITING	Lung Cancer	PROCEDURE: Endobronchial ultrasound with transbronchial needle aspiration|PROCEDURE: Bronchoscopy|PROCEDURE: Cryobiopsy	Vanderbilt-Ingram Cancer Center		PHASE3	INTERVENTIONAL
NCT04521075	A Phase Ib Trial to Evaluate the Safety and Efficacy of FMT and Nivolumab in Subjects With Metastatic or Inoperable Melanoma, MSI-H, dMMR or NSCLC	https://clinicaltrials.gov/study/NCT04521075	UNKNOWN	Melanoma Stage IV|Unresectable Melanoma|NSCLC Stage IV	BIOLOGICAL: Fecal Microbial Transplantation by capsules	Ella Therapeutics Ltd		PHASE1|PHASE2	INTERVENTIONAL
NCT06412471	A Phase II Study of SSGJ-707 Combination Therapy in Advanced NSCLC Patients	https://clinicaltrials.gov/study/NCT06412471	RECRUITING	First-line Advanced NSCLC Patients	DRUG: SSGJ-707|DRUG: carboplatin|DRUG: Pemetrexed|DRUG: paclitaxel|DRUG: PD-1/L1|DRUG: Paclitaxel-albumin	Sunshine Guojian Pharmaceutical (Shanghai) Co., Ltd.		PHASE2	INTERVENTIONAL
NCT03637803	Live Biotherapeutic Product MRx0518 and Pembrolizumab Combination Study in Solid Tumors	https://clinicaltrials.gov/study/NCT03637803	TERMINATED	Oncology|Solid Tumor|Non Small Cell Lung Cancer|Renal Cell Carcinoma|Melanoma|Bladder Cancer	DRUG: MRx0518|DRUG: Pembrolizumab 25 MG/1 ML Intravenous Solution [KEYTRUDA]	4D pharma plc	Merck Sharp & Dohme LLC	PHASE1|PHASE2	INTERVENTIONAL
NCT02437136	Ph1b/2 Dose-Escalation Study of Entinostat With Pembrolizumab in NSCLC With Expansion Cohorts in NSCLC, Melanoma, and Colorectal Cancer	https://clinicaltrials.gov/study/NCT02437136	COMPLETED	Non-Small Cell Lung Cancer|Melanoma|Mismatch Repair-Proficient Colorectal Cancer	DRUG: entinostat|DRUG: pembrolizumab	Syndax Pharmaceuticals	Merck Sharp & Dohme LLC	PHASE1|PHASE2	INTERVENTIONAL
NCT04197076	Neoadjuvant Therapy in Resectable Non-Small Cell Lung Cancer Stages IIB-IIIB	https://clinicaltrials.gov/study/NCT04197076	RECRUITING	Non Small Cell Lung Cancer	DRUG: anti-PD-1 or anti-PD-L1|DRUG: EGFR-TKI, ALK inhibitor, ROS1 inhibitor|DRUG: investigator decided	Shanghai Chest Hospital			OBSERVATIONAL
NCT05858736	Safety, PK and Efficacy of AI-061 in Advanced Solid Tumors	https://clinicaltrials.gov/study/NCT05858736	RECRUITING	Melanoma|Non Small Cell Lung Cancer|Head and Neck Squamous Cell Carcinoma|High Grade Serous Adenocarcinoma of Ovary|Primary Peritoneal Carcinoma|Fallopian Tube Cancer|Endometrial Cancer|Cervical Cancer|Renal Cell Carcinoma|Bladder Cancer|Esophageal Cancer|Gastric Cancer|Gastroesophageal-junction Cancer|Colorectal Cancer|Anal Cancer|Hepatocellular Carcinoma|Bile Duct Cancer	DRUG: AI-061	OncoC4, Inc.	OncoC4 AU Pty Ltd|Avance Clinical Pty Ltd.	PHASE1	INTERVENTIONAL
NCT05116007	Anti-PD-1 and VEGF Bispecific Antibody AK112 in Combination With Chemotherapy in Patients With ES-SCLC	https://clinicaltrials.gov/study/NCT05116007	COMPLETED	SCLC, Extensive Stage	DRUG: AK112|DRUG: Etoposide|DRUG: Carboplatin	Akeso		PHASE1	INTERVENTIONAL
NCT04670913	Camrelizumab Plus Apatinib for Advanced Non-Squamous NSCLC Previously Treated With First-Line Immunotherapy	https://clinicaltrials.gov/study/NCT04670913	UNKNOWN	Advanced Non Squamous NSCLC	DRUG: Camrelizumab|DRUG: Apatinib	Junling Li		PHASE2	INTERVENTIONAL
NCT05978401	Safety, Tolerability, and Efficacy of GLS-012 and GLS-010 in Patients With Advanced Non-Small Cell Lung Cancer	https://clinicaltrials.gov/study/NCT05978401	NOT_YET_RECRUITING	Advanced Non-Small Cell Lung Cancer	DRUG: GLS-012+GLS-010|DRUG: GLS-012+GLS-010|DRUG: GLS-012+GLS-010+pemetrexed+carboplatin|DRUG: GLS-012+GLS-010+paclitaxel+carboplatin	Guangzhou Gloria Biosciences Co., Ltd.		PHASE1|PHASE2	INTERVENTIONAL
NCT05599789	Pembrolizumab in Combination With Plinabulin and Docetaxel For Metastatic NSCLC After ICIs (KeyPemls-004)	https://clinicaltrials.gov/study/NCT05599789	RECRUITING	Non Small Cell Lung Cancer Metastatic	DRUG: Pembrolizumab in Combination with Plinabulin and Docetaxel	Peking Union Medical College Hospital	BeyondSpring Pharmaceuticals Inc.|Merck Sharp & Dohme LLC	PHASE2	INTERVENTIONAL
NCT04542369	Pilot Study of PD-1inhibitor (Tislelizumab) Plus Chemotherapy as Neoadjuvant Therapy for Limited-Stage Small-Cell Lung Cancer	https://clinicaltrials.gov/study/NCT04542369	RECRUITING	Small-cell Lung Cancer	DRUG: Tislelizumab (BGB-A317) Plus Chemotherapy (Cisplatin/Carboplatin and Etoposide)	Shanghai Pulmonary Hospital, Shanghai, China		PHASE2	INTERVENTIONAL
NCT03860272	Fc-Engineered Anti-CTLA-4 Monoclonal Antibody in Advanced Cancer	https://clinicaltrials.gov/study/NCT03860272	RECRUITING	Advanced Cancer|Angiosarcoma|Colorectal Cancer Without Liver Metastases|Endometrial Cancer|Fibrolamellar Carcinoma|Non-small-cell Lung Cancer|Ovarian Cancer|Prostate Cancer	DRUG: Botensilimab|DRUG: Balstilimab	Agenus Inc.		PHASE1	INTERVENTIONAL
NCT06023797	Neoadjuvant Immunochemotherapy for Lung Cancer	https://clinicaltrials.gov/study/NCT06023797	COMPLETED	Lung Cancer	DRUG: Neoadjuvant immunochemotherapy	Shanghai Zhongshan Hospital			OBSERVATIONAL
NCT04654104	Immune Checkpoints in COPD	https://clinicaltrials.gov/study/NCT04654104	RECRUITING	Lung Cancer|Severe ARDS|Asthma|Copd	OTHER: check immune check points	University of Catanzaro	Azienda Sanitaria Provinciale Di Catanzaro|Azienda Ospedaliera Universitaria Mater Domini, Catanzaro		OBSERVATIONAL
NCT04557007	Drug Concentration Monitoring of Pembrolizumab in Non-Small Cell Lung Cancer Patients	https://clinicaltrials.gov/study/NCT04557007	RECRUITING	NSCLC	DRUG: Pembrolizumab	Oslo University Hospital	St. Olavs Hospital		OBSERVATIONAL
NCT03715985	Personalized Neo-antigen Vaccine in Advanced Solid Tumors (NeoPepVac)	https://clinicaltrials.gov/study/NCT03715985	UNKNOWN	Malignant Melanoma, Metastatic|Non Small Cell Lung Cancer Metastatic|Bladder Urothelial Carcinoma, Metastatic	DRUG: EVAX-01-CAF09b	Herlev Hospital		PHASE1|PHASE2	INTERVENTIONAL
NCT03041181	Single Agent Chemotherapy +/- Nivolumab in Patients With Advanced Squamous or Non-squamous NSCLC With Primary Resistance to Prior PD-1 or PDL-1 Inhibitor	https://clinicaltrials.gov/study/NCT03041181	TERMINATED	Non-Squamous Non-Small Cell Lung Cancer (NSCLC)|Adenocarcinoma of the Lung|Lung Cancer|Squamous Cell Lung Cancer	DRUG: Docetaxel|DRUG: Nivolumab|DRUG: Gemcitabine|DRUG: Pemetrexed	Nasser Hanna, M.D.	Hoosier Cancer Research Network|Bristol-Myers Squibb	PHASE2	INTERVENTIONAL
NCT05841472	Anti-PD-1 Antibody Therapies of Camrelizumab in Combination With Pemetrexed and Carboplatin as First-line Treatment in Patients With Advanced or Metastatic Non-Squamous Non-Small Cell Lung Cancer	https://clinicaltrials.gov/study/NCT05841472	RECRUITING	Non Squamous Non Small Cell Lung Cancer	DRUG: Camrelizumab (SHR-1210), Pemetrexed, and Carboplatin	CrystalGenomics, Inc.		PHASE2	INTERVENTIONAL
NCT04060342	GB1275 Monotherapy and in Combination With an Anti-PD1 Antibody in Patients With Specified Advanced Solid Tumors or in Combination With Standard of Care in Patients With Metastatic Pancreatic Adenocarcinoma	https://clinicaltrials.gov/study/NCT04060342	TERMINATED	Pancreatic Adenocarcinoma|Esophageal Adenocarcinoma|Esophageal Squamous Cell Carcinoma|Gastric Adenocarcinoma|Gastroesophageal Junction Adenocarcinoma|Triple Negative Breast Cancer|Castration-resistant Prostate Cancer|Microsatellite Stable Colorectal Cancer|Non-small Cell Lung Cancer|Small-cell Lung Cancer|Head and Neck Squamous Cell Carcinoma|Urothelial Carcinoma|Renal Cell Carcinoma|Hepatocellu…	DRUG: GB1275|DRUG: nab-paclitaxel and gemcitabine|DRUG: pembrolizumab	GB006, Inc., a wholly owned subsidiary of Gossamer Bio, Inc.	Merck Sharp & Dohme LLC	PHASE1	INTERVENTIONAL
NCT04790409	Sintilimab Combined With Anlotinib in Advanced NSCLC With EGFR Uncommon Mutations	https://clinicaltrials.gov/study/NCT04790409	COMPLETED	Lung Cancer	DRUG: sintilimab and anlotinib	Zhejiang Cancer Hospital		PHASE2	INTERVENTIONAL
NCT05709821	IMM60 and Pembrolizumab in Melanoma and NSCLC	https://clinicaltrials.gov/study/NCT05709821	TERMINATED	Non-small Cell Lung Cancer|Melanoma	DRUG: IMM60|DRUG: Pembrolizumab	iOx Therapeutics	Merck Sharp & Dohme LLC	PHASE1|PHASE2	INTERVENTIONAL
NCT04400539	The IMmunotherapy Pleural 5-ALA PDT	https://clinicaltrials.gov/study/NCT04400539	RECRUITING	Mesotheliomas Pleural|Malignant Pleural Mesothelioma	DEVICE: intrapleural photodynamic therapy with videothoracoscopy|DRUG: Nivolumab Injection	University Hospital, Lille	INSERM U1189 ONCOTHAI	PHASE2	INTERVENTIONAL
NCT03884556	TTX-030 Single Agent and in Combination With Immunotherapy or Chemotherapy for Patients With Advanced Cancers	https://clinicaltrials.gov/study/NCT03884556	COMPLETED	Solid Tumor|Lymphoma	DRUG: TTX-030|DRUG: Pembrolizumab|DRUG: Gemcitabine|DRUG: nab paclitaxel	Trishula Therapeutics, Inc.		PHASE1	INTERVENTIONAL
NCT06382129	A Study Comparing BL-B01D1 With Docetaxel in Patients With Unresectable Locally Advanced or Metastatic EGFR Wild-type Non-small Cell Lung Cancer	https://clinicaltrials.gov/study/NCT06382129	RECRUITING	Non-small Cell Lung Cancer	DRUG: BL-B01D1|DRUG: Docetaxel	Sichuan Baili Pharmaceutical Co., Ltd.	Baili-Bio (Chengdu) Pharmaceutical Co., Ltd.	PHASE3	INTERVENTIONAL
NCT04743752	Obstructive Sleep Apnea Influences Efficacy of PD-1-Based Immunotherapy Against Non-Small Cell Lung Cancer	https://clinicaltrials.gov/study/NCT04743752	RECRUITING	Obstructive Sleep Apnea|Non-small Cell Lung Cancer		Peking University First Hospital			OBSERVATIONAL
NCT05676749	C-TIL051 in Non-Small Cell Lung Cancer	https://clinicaltrials.gov/study/NCT05676749	RECRUITING	Metastatic Non Small Cell Lung Cancer	BIOLOGICAL: C-TIL051	AbelZeta, Inc.	Nektar Therapeutics	PHASE1	INTERVENTIONAL
NCT05910034	Envafolimab Plus Docetaxel In Combination With or Without Trilaciclib Versus Docetaxel in Advanced NSCLC	https://clinicaltrials.gov/study/NCT05910034	NOT_YET_RECRUITING	Advanced Non-Small Cell Lung Cancer	DRUG: Trilaciclib+Envafolimab+Docetaxel|DRUG: Envafolimab+Docetaxel|DRUG: Docetaxel	Fudan University		PHASE2	INTERVENTIONAL
NCT04069936	Marrow Infiltrating Lymphocytes - Non-Small Cell Lung Cancer (MILs�?- NSCLC) Alone or in Combination With Nivolumab With or Without Tadalafil in Locally Advanced and Unresectable or Metastatic NSCLC	https://clinicaltrials.gov/study/NCT04069936	TERMINATED	Non Small Cell Lung Cancer|Lung Cancer|Lung Cancer Metastatic|Lung Cancer, Non-small Cell|Non Small Cell Lung Cancer Metastatic|NSCLC|Non-small Cell Lung Cancer|Non-small Cell Lung Cancer Metastatic	BIOLOGICAL: MILs�?- NSCLC|BIOLOGICAL: nivolumab|DRUG: tadalafil	WindMIL Therapeutics	Bristol-Myers Squibb	PHASE2	INTERVENTIONAL
NCT04678440	[18F]F-AraG/Total Body PET Imaging and Healthy Subjects and Lung Cancer Patients	https://clinicaltrials.gov/study/NCT04678440	ENROLLING_BY_INVITATION	Lung Cancer, Nonsmall Cell	DRUG: [18F]F-AraG Imaging	University of California, Davis	CellSight Technologies, Inc.	EARLY_PHASE1	INTERVENTIONAL
NCT02938624	Anti PD-1 Neo-adjuvant Treatment for NSCLC	https://clinicaltrials.gov/study/NCT02938624	COMPLETED	Non Small Cell Lung Carcinoma|Stage I|Stage II	DRUG: Pembrolizumab 200 mg IV single dose|DRUG: Pembrolizumab 200 mg IV twice interval 21 days|DRUG: Pembrolizumab 200 mg IV Twice interval 21d,surgery after 10d|DRUG: Pembrolizumab 100 mg I.V single dose|PROCEDURE: Surgical resection of tumor	Jair Bar, M.D., Ph.D.	Merck Sharp & Dohme LLC	PHASE1	INTERVENTIONAL
NCT06028633	Efficacy and Safety of Nab-paclitaxel-Lenvatinib-Pembrolizumab as Second-line Treatment in Advanced NSCLC Patients	https://clinicaltrials.gov/study/NCT06028633	NOT_YET_RECRUITING	Advanced Non-squamous Non-small-cell Lung Cancer|Recurrent Non-Squamous Non-Small Cell Lung Cancer|Metastatic Non-squamous Non Small Cell Lung Cancer	DRUG: pembrolizumab|DRUG: lenvatinib|DRUG: albumin-bound paclitaxel	Peking University First Hospital	Merck Sharp & Dohme LLC	PHASE2	INTERVENTIONAL
NCT04268368	Immune Related-adverse Events in Patients Receiving Immune Checkpoint Inhibitors	https://clinicaltrials.gov/study/NCT04268368	UNKNOWN	Cancer|Lung Cancer|Renal Cell Carcinoma|Melanoma		Università Politecnica delle Marche			OBSERVATIONAL
NCT04263467	High Intensity Aerobic Exercise Training and Immune Cell Mobilization in Patients With Lung Cancer (HI AIM)	https://clinicaltrials.gov/study/NCT04263467	RECRUITING	Cancer|Cancer of Lung	OTHER: Exercise intervention|OTHER: Standard oncological treatments	Herlev Hospital		NA	INTERVENTIONAL
NCT04181788	Sasanlimab (PF-06801591, PD-1 Inhibitor) in Participants With Advanced Malignancies	https://clinicaltrials.gov/study/NCT04181788	ACTIVE_NOT_RECRUITING	Advanced Malignancies|Non-small-cell Lung Cancer	DRUG: PF-06801591	Pfizer		PHASE1|PHASE2	INTERVENTIONAL
NCT03047616	A Pilot Study to Develop Predictive Biomarkers for the Response to Immunotherapy in Lung Cancer	https://clinicaltrials.gov/study/NCT03047616	COMPLETED	Lung Cancer	OTHER: Blood and Urine Collection	Abramson Cancer Center at Penn Medicine			OBSERVATIONAL
NCT03970382	A Study of Gene Edited Autologous Neoantigen Targeted TCR T Cells With or Without Anti-PD-1 in Patients With Solid Tumors	https://clinicaltrials.gov/study/NCT03970382	SUSPENDED	Solid Tumor	BIOLOGICAL: NeoTCR-P1 adoptive cell therapy|BIOLOGICAL: nivolumab|BIOLOGICAL: IL-2	PACT Pharma, Inc.		PHASE1	INTERVENTIONAL
NCT04782089	Study of PD-1 Antibody and PARP Inhibitor in Extensive Stage Small Cell Lung Cancer	https://clinicaltrials.gov/study/NCT04782089	UNKNOWN	Small Cell Lung Cancer	DRUG: Camrelizumab Anti-PD-1 antibody Fluzoparib PARP inhibitors	Qilu Hospital of Shandong University	Jiangsu HengRui Medicine Co., Ltd.	NA	INTERVENTIONAL
NCT01229150	Randomized Phase II Study of AZD6244 (Mitogen-activated Protein Kinase Inhibitor) MEK-Inhibitor With Erlotinib in KRAS Wild Type Advanced Non-Small Cell Lung Cancer (NSCLC) and a Randomized Phase II Study of AZD6244 With Erlotinib in Mutant KRAS Adva...	https://clinicaltrials.gov/study/NCT01229150	COMPLETED	Non Small Cell Lung Carcinoma	DRUG: AZD6244|DRUG: Erlotinib|DRUG: AZD6244 + Erlotinib	National Cancer Institute (NCI)	University of California, Davis|University of Chicago|University of Southern California|City of Hope Medical Center	PHASE2	INTERVENTIONAL
NCT03058289	A Phase 1/2 Safety Study of Intratumorally Dosed INT230-6	https://clinicaltrials.gov/study/NCT03058289	COMPLETED	Breast Cancer|Head and Neck Cancer|Squamous Cell Carcinoma|Lymphoma|Pancreatic Cancer|Liver Cancer|Colon Cancer|Lung Cancer|Bile Duct Cancer|Chordoma of Sacrum|Sarcoma	DRUG: INT230-6|BIOLOGICAL: anti-PD-1 antibody|BIOLOGICAL: anti-CTLA-4 antibody	Intensity Therapeutics, Inc.	Merck Sharp & Dohme LLC|Bristol-Myers Squibb	PHASE1|PHASE2	INTERVENTIONAL
NCT06546553	A Study to Learn About How Different Amounts of the Study Medicine PF-07826390 Act in the Body of People With Cancer When Taken Alone or With Other Anti-cancer Medicines.	https://clinicaltrials.gov/study/NCT06546553	RECRUITING	Neoplasms|Non-small-cell Lung Cancer|Squamous Cell Carcinoma of the Head and Neck|Renal Cell Carcinoma|Colorectal Carcinoma|Ovarian Carcinoma	DRUG: PF-07826390|BIOLOGICAL: sasanlimab|OTHER: SOC (anti-PD-1 + platinum -based chemo)	Pfizer		PHASE1	INTERVENTIONAL
NCT04943029	Neoadjuvant Immunotherapy and Chemotherapy Followed by Surgery in Unresectable Stage �?NSCLC	https://clinicaltrials.gov/study/NCT04943029	UNKNOWN	Non Small Cell Lung Cancer	DRUG: Carrelizumab|DRUG: Pemetrexed (Nonsquamous NSCLC) or Nab-paclitaxel(Squamous NSCLC)|DRUG: Carboplatin|PROCEDURE: Surgery	Wuhan Union Hospital, China		PHASE2	INTERVENTIONAL
NCT05403554	A Study of NI-1801 in Patients with Mesothelin Expressing Solid Cancers	https://clinicaltrials.gov/study/NCT05403554	RECRUITING	Epithelial Ovarian Cancer|Triple Negative Breast Cancer|Non-squamous Non-small-cell Lung Cancer|Pancreatic Adenocarcinoma (ductal Adenocarcinoma)|Endometrioid Ovarian Cancer	BIOLOGICAL: NI-1801 Single agent|BIOLOGICAL: NI-1801 in combination with anti-PD1 (Pembrolizumab)|COMBINATION_PRODUCT: NI-1801 in combination with paclitaxel|DRUG: Paclitaxel	Light Chain Bioscience - Novimmune SA		PHASE1	INTERVENTIONAL
NCT05127590	RBN-2397 in Combination With Pembrolizumab in Patients With SCCL	https://clinicaltrials.gov/study/NCT05127590	ACTIVE_NOT_RECRUITING	Advanced Squamous Non-Small Cell Lung Carcinoma	DRUG: RBN-2397	Ribon Therapeutics, Inc.		PHASE1|PHASE2	INTERVENTIONAL
NCT05784974	Cadonilimab Monotherapy as Neoadjuvant Therapy for Resectable II-IIIA Squamous Cell Lung Cancer	https://clinicaltrials.gov/study/NCT05784974	NOT_YET_RECRUITING	Lung Cancer	DRUG: Cadonilimab	The First Hospital of Jilin University		PHASE2	INTERVENTIONAL
NCT05334329	Genetically Engineered Natural Killer (NK) Cells With or Without Atezolizumab for the Treatment of Non-small Cell Lung Cancer Previously Treated With PD-1 and/or PD-L1 Immune Checkpoint Inhibitors	https://clinicaltrials.gov/study/NCT05334329	ACTIVE_NOT_RECRUITING	Advanced Lung Non-Small Cell Carcinoma|Metastatic Lung Non-Small Cell Carcinoma|Recurrent Lung Non-Small Cell Carcinoma|Refractory Lung Non-Small Cell Carcinoma|Stage III Lung Cancer AJCC v8|Stage IIIA Lung Cancer AJCC v8|Stage IIIB Lung Cancer AJCC v8|Stage IIIC Lung Cancer AJCC v8|Stage IV Lung Cancer AJCC v8|Stage IVA Lung Cancer AJCC v8|Stage IVB Lung Cancer AJCC v8	BIOLOGICAL: Antineoplastic Immune Cell|BIOLOGICAL: Atezolizumab|PROCEDURE: Biospecimen Collection|DRUG: Cyclophosphamide|DRUG: Fludarabine	City of Hope Medical Center	National Cancer Institute (NCI)|CytoImmune Therapeutics	PHASE1	INTERVENTIONAL
NCT03666728	A Study of SHR-1210 in Combination With BP102 in Subjects With Non-squamous NSCLC	https://clinicaltrials.gov/study/NCT03666728	TERMINATED	Lung Neoplasms	DRUG: SHR-1210|DRUG: BP102	Jiangsu HengRui Medicine Co., Ltd.		PHASE2	INTERVENTIONAL
NCT04918836	Immunological Markers Predictive of Response and Toxicity to Checkpoint Inhibitors in Non-small Cell Lung Cancer	https://clinicaltrials.gov/study/NCT04918836	UNKNOWN	Lung Cancer		University Hospital, Brest			OBSERVATIONAL
NCT03881488	Study of CTX-471 as a Monotherapy or in Combination With Pembrolizumab in Patients Post PD-1/PD-L1 Inhibitors in Metastatic or Locally Advanced Malignancies	https://clinicaltrials.gov/study/NCT03881488	ACTIVE_NOT_RECRUITING	Locally Advanced Solid Tumor|Metastatic Cancer|Non-small Cell Lung Cancer|Small Cell Lung Cancer|Mesothelioma|Melanoma|Head and Neck Cancer	DRUG: CTX-471|DRUG: Pembrolizumab (KEYTRUDA®)	Compass Therapeutics	Iqvia Pty Ltd|Merck, Sharp & Dohme, LLC, Rahway, NJ USA	PHASE1	INTERVENTIONAL
NCT02403193	Trial of PBF-509 and PDR001 in Patients With Advanced Non-small Cell Lung Cancer (NSCLC)	https://clinicaltrials.gov/study/NCT02403193	COMPLETED	Non-small Cell Lung Cancer (NSCLC)	DRUG: PBF-509_80 mg|DRUG: PBF-509_160 mg|DRUG: PBF-509_320 mg|DRUG: PBF-509_640 mg|DRUG: Combo PBF-509 (160 mg) + PDR001|DRUG: Combo PBF-509 (320 mg) + PDR001|DRUG: Combo PBF-509 (640 mg) + PDR001|DRUG: RP2D (PBF-509+PDR001)_immuno naïve|DRUG: Experimental: RP2D (PBF-509+PDR001)_immuno treated	Palobiofarma SL	Novartis|H. Lee Moffitt Cancer Center and Research Institute	PHASE1	INTERVENTIONAL
NCT05076760	MEM-288 Oncolytic Virus Alone and in Combination With Nivolumab in Solid Tumors Including Non-Small Cell Lung Cancer	https://clinicaltrials.gov/study/NCT05076760	RECRUITING	Solid Tumor|Advanced Cancer|Metastatic Cancer|Non Small Cell Lung Cancer|Cutaneous Squamous Cell Carcinoma|Merkel Cell Carcinoma|Melanoma|Pancreatic Cancer|Triple Negative Breast Cancer|Head and Neck Cancer	BIOLOGICAL: MEM-288 Intratumoral Injection|BIOLOGICAL: Nivolumab	Memgen, Inc.	Duke Cancer Institute|H. Lee Moffitt Cancer Center and Research Institute	PHASE1	INTERVENTIONAL
NCT03212404	Phase 1 Study of CK-301 (Cosibelimab) as a Single Agent in Subjects With Advanced Cancers	https://clinicaltrials.gov/study/NCT03212404	RECRUITING	Lung Neoplasms|Carcinoma, Non-Small-Cell Lung|Carcinoma, Small Cell|Malignant Mesothelioma, Advanced|Head and Neck Cancer|Melanoma|Merkel Cell Carcinoma|Renal Cell Carcinoma|Urothelial Carcinoma|Classical Hodgkin Lymphoma|Cutaneous Squamous Cell Carcinoma|Non Hodgkin Lymphoma|Endometrial Cancer	DRUG: CK-301 (cosibelimab)	Checkpoint Therapeutics, Inc.	Novotech (Australia) Pty Limited	PHASE1	INTERVENTIONAL
NCT03504488	CAB-ROR2-ADC Safety and Efficacy Study in Patients With TNBC or Head & Neck Cancer (Ph1) and NSCLC or Melanoma (Ph2)	https://clinicaltrials.gov/study/NCT03504488	RECRUITING	Non Small Cell Lung Cancer|Triple Negative Breast Cancer|Melanoma|Head and Neck Cancer	BIOLOGICAL: CAB-ROR2-ADC|BIOLOGICAL: PD-1 inhibitor	BioAtla, Inc.		PHASE1|PHASE2	INTERVENTIONAL
NCT03014648	Evaluating the Efficacy of Atezolizumab in Advanced Non-small Cell Lung Cancer (NSCLC)	https://clinicaltrials.gov/study/NCT03014648	COMPLETED	Advanced Non-small Cell Lung Cancer	DRUG: Atezolizumab	Liza Villaruz, MD	Genentech, Inc.	PHASE2	INTERVENTIONAL
NCT03334617	Phase II Umbrella Study of Novel Anti-cancer Agents in Patients With NSCLC Who Progressed on an Anti-PD-1/PD-L1 Containing Therapy	https://clinicaltrials.gov/study/NCT03334617	ACTIVE_NOT_RECRUITING	Non-Small Cell Lung Cancer	DRUG: Durvalumab|DRUG: AZD9150|DRUG: AZD6738|DRUG: Vistusertib|DRUG: Olaparib|DRUG: Oleclumab|DRUG: trastuzumab deruxtecan|DRUG: cediranib|DRUG: AZD6738 (ceralasertib)|DRUG: AZD6738 (ceralasertib)|DRUG: AZD6738 (ceralasertib) (240 mg or 160 mg)|DRUG: AZD6738 (ceralasertib) 7 days monotherapy	AstraZeneca		PHASE2	INTERVENTIONAL
NCT04938817	Safety and Efficacy Study of Pembrolizumab (MK-3475) in Combination With Investigational Agents for the Treatment of Extensive-Stage Small Cell Lung Cancer (ES-SCLC) in Need of Second-Line Therapy (MK-3475-B98/KEYNOTE-B98)	https://clinicaltrials.gov/study/NCT04938817	ACTIVE_NOT_RECRUITING	Small Cell Lung Carcinoma	BIOLOGICAL: coformulation pembrolizumab/quavonlimab|DRUG: lenvatinib|BIOLOGICAL: MK-4830|BIOLOGICAL: coformulation favezelimab/pembrolizumab	Merck Sharp & Dohme LLC		PHASE1|PHASE2	INTERVENTIONAL
NCT02836834	Safety, Tolerability, Pharmacokinetics & Pharmacodynamics of an Anti-PD-1 mAb for Patients With Advanced Solid Tumors	https://clinicaltrials.gov/study/NCT02836834	UNKNOWN	Lymphoma|Lung Cancer	BIOLOGICAL: JS001	Shanghai Junshi Bioscience Co., Ltd.		PHASE1	INTERVENTIONAL
NCT05044728	Exploration of Immunodynamic Monitoring in the Population Evaluation of Neoadjuvant Chemotherapy Immunotherapy in Patients With Solid Tumors of the Chest.	https://clinicaltrials.gov/study/NCT05044728	UNKNOWN	Non-small Cell Lung Cancer|Esophageal Squamous Cell Carcinoma	DRUG: Anti-PD-1 antibody combined with Paclitaxel and carboplatin.|PROCEDURE: Surgical treatment stage	Sichuan Cancer Hospital and Research Institute		PHASE2	INTERVENTIONAL
NCT06107374	Imaging Advanced NSCLC Patients Undergoing PD-1/PD-L1 Directed Therapy Using [18F]-FARAG	https://clinicaltrials.gov/study/NCT06107374	NOT_YET_RECRUITING	Advanced Non Small Cell Lung Cancer	DRUG: [18F]F-AraG	CellSight Technologies, Inc.		PHASE2	INTERVENTIONAL
NCT03554473	M7824 and Topotecan or Temozolomide in Relapsed Small Cell Lung Cancers	https://clinicaltrials.gov/study/NCT03554473	RECRUITING	Carcinoma, Small Cell|Lung Cancer|Small Cell Lung Cancer	DRUG: M7824|DRUG: Topotecan|DRUG: Temozolomide	National Cancer Institute (NCI)		PHASE1|PHASE2	INTERVENTIONAL
NCT04250246	A Study of NIVO Plus IPI and Guadecitabine or NIVO Plus IPI in Melanoma and NSCLC Resistant to Anti-PD1/PDL1	https://clinicaltrials.gov/study/NCT04250246	NOT_YET_RECRUITING	Melanoma|Non Small Cell Lung Cancer	DRUG: Ipilimumab plus nivolumab plus guadecitabine|DRUG: Ipilimumab plus nivolumab	Italian Network for Tumor Biotherapy Foundation	Astex Pharmaceuticals, Inc.|Bristol-Myers Squibb	PHASE2	INTERVENTIONAL
NCT03245177	Pembrolizumab in Combination With Radiotherapy in Locally Advanced Non-Small Cell Lung Cancer (NSCLC)	https://clinicaltrials.gov/study/NCT03245177	WITHDRAWN	Non Small Cell Lung Cancer	BIOLOGICAL: Pembrolizumab|RADIATION: Radiotherapy	Prof Corinne Faivre-Finn	University of Leeds|Merck Sharp & Dohme LLC|Cancer Research UK	PHASE1	INTERVENTIONAL
NCT02452424	A Combination Clinical Study of PLX3397 and Pembrolizumab To Treat Advanced Melanoma and Other Solid Tumors	https://clinicaltrials.gov/study/NCT02452424	TERMINATED	Melanoma|Non-small Cell Lung Cancer|Squamous Cell Carcinoma of the Head and Neck|Gastrointestinal Stromal Tumor (GIST)|Ovarian Cancer	DRUG: PLX3397|BIOLOGICAL: Pembrolizumab	Daiichi Sankyo	Plexxikon|Merck Sharp & Dohme LLC	PHASE1|PHASE2	INTERVENTIONAL
NCT02818920	Neoadjuvant Pembrolizumab	https://clinicaltrials.gov/study/NCT02818920	ACTIVE_NOT_RECRUITING	Non-small Cell Lung Carcinoma	DRUG: Pembrolizumab	Neal Ready MD PhD	Merck Sharp & Dohme LLC	PHASE2	INTERVENTIONAL
NCT05847764	Disitamab Vedotin Combined Therapy for Locally Advanced or Metastatic NSCLC Patients With HER2 Alterations	https://clinicaltrials.gov/study/NCT05847764	NOT_YET_RECRUITING	Non Small Cell Lung Cancer|ERBB2 Mutation-Related Tumors|RC48|Disitamab Vedotin	DRUG: RC48+Tislelizumab+carboplatin|DRUG: RC48+Furmonertinib, 1L|DRUG: RC48+Furmonertinib, 2L+	Sun Yat-sen University		PHASE2	INTERVENTIONAL
NCT05892237	CIETAI and Sequential Radiotherapy in Squamous Lung Cancer	https://clinicaltrials.gov/study/NCT05892237	RECRUITING	Carcinoma, Non-Small-Cell Lung	PROCEDURE: bronchial artery interventional therapy|DRUG: Chemotherapy drug|RADIATION: IMRT|DRUG: Immunotherapy	Dong Wang		PHASE2	INTERVENTIONAL
NCT03950674	Study of Pemetrexed+Platinum Chemotherapy With or Without Pembrolizumab (MK-3475) in Participants With First Line Metastatic Nonsquamous Non-small Cell Lung Cancer (MK-3475-189/KEYNOTE-189)-Japan Extension Study	https://clinicaltrials.gov/study/NCT03950674	COMPLETED	Non-Small-Cell Lung Carcinoma	BIOLOGICAL: Pembrolizumab 200 mg|DRUG: Cisplatin|DRUG: Carboplatin|DRUG: Pemetrexed|DIETARY_SUPPLEMENT: Folic acid 350-1000 μg|DIETARY_SUPPLEMENT: Vitamin B12 1000 μg|DRUG: Dexamethasone 4 mg|DRUG: Saline solution	Merck Sharp & Dohme LLC		PHASE3	INTERVENTIONAL
NCT02771626	Study CB-839 in Combination With Nivolumab in Patients With Melanoma, Clear Cell Renal Cell Carcinoma (ccRCC) and Non-Small Cell Lung Cancer (NSCLC)	https://clinicaltrials.gov/study/NCT02771626	TERMINATED	Clear Cell Renal Cell Carcinoma (ccRCC)|Melanoma|Non-small Cell Lung Cancer (NSCLC)	DRUG: CB-839|DRUG: Nivolumab	Calithera Biosciences, Inc		PHASE1|PHASE2	INTERVENTIONAL
NCT02142738	Study of Pembrolizumab (MK-3475) Compared to Platinum-Based Chemotherapies in Participants With Metastatic Non-Small Cell Lung Cancer (MK-3475-024/KEYNOTE-024)	https://clinicaltrials.gov/study/NCT02142738	COMPLETED	Non-Small Cell Lung Carcinoma	DRUG: Pembrolizumab|DRUG: Paclitaxel|DRUG: Carboplatin|DRUG: Pemetrexed|DRUG: Cisplatin|DRUG: Gemcitabine	Merck Sharp & Dohme LLC		PHASE3	INTERVENTIONAL
NCT04140500	Dose Escalation Study of a PD1-LAG3 Bispecific Antibody in Patients With Advanced and/or Metastatic Solid Tumors	https://clinicaltrials.gov/study/NCT04140500	ACTIVE_NOT_RECRUITING	Solid Tumors|Metastatic Melanoma|Non-small Cell Lung Cancer|Esophageal Squamous Cell Carcinoma	DRUG: RO7247669	Hoffmann-La Roche		PHASE1|PHASE2	INTERVENTIONAL
NCT03228667	QUILT-3.055: A Study of Combination Immunotherapies in Patients Who Have Previously Received Treatment With Immune Checkpoint Inhibitors	https://clinicaltrials.gov/study/NCT03228667	ACTIVE_NOT_RECRUITING	Non-Small Cell Lung Cancer|Small Cell Lung Cancer|Urothelial Carcinoma|Head and Neck Squamous Cell Carcinoma|Merkel Cell Carcinoma|Melanoma|Renal Cell Carcinoma|Gastric Cancer|Cervical Cancer|Hepatocellular Carcinoma|Microsatellite Instability|Mismatch Repair Deficiency|Colorectal Cancer	DRUG: N-803 + Pembrolizumab|DRUG: N-803 + Nivolumab|DRUG: N-803 + Atezolizumab|DRUG: N-803 + Avelumab|DRUG: N-803 + Durvalumab|DRUG: N-803 + Pembrolizumab + PD-L1 t-haNK|DRUG: N-803 + Nivolumab + PD-L1 t-haNK|DRUG: N-803 + Atezolizumab + PD-L1 t-haNK|DRUG: N-803 + Avelumab + PD-L1 t-haNK|DRUG: N-803 + Durvalumab + PD-L1 t-haNK	ImmunityBio, Inc.		PHASE2	INTERVENTIONAL
NCT03994744	Assessing Safety and Efficacy of Sintilimab and Metformin Combination Therapy in SCLC	https://clinicaltrials.gov/study/NCT03994744	UNKNOWN	Small-cell Lung Cancer|Small Cell Lung Carcinoma|Small Cell Lung Cancer Recurrent|Small Cell Lung Cancer Extensive Stage	DRUG: PD-1 inhibitor|DRUG: Metformin	Hunan Cancer Hospital	Xiangya Hospital of Central South University|Innovent Biologics (Suzhou) Co. Ltd.	PHASE2	INTERVENTIONAL
NCT03833440	Precision Immuno-Oncology for Advanced Non-small Cell Lung Cancer Patients With PD-1 ICI Resistance	https://clinicaltrials.gov/study/NCT03833440	ACTIVE_NOT_RECRUITING	Non-small Cell Lung Cancer	DRUG: Durvalumab (MEDI4736)|DRUG: Monalizumab (IPH2201)|DRUG: Oleclumab (MEDI9447)|DRUG: Ceralasertib (AZD6738)|DRUG: DOCETAXEL|DRUG: Savolitinib	Assistance Publique Hopitaux De Marseille		PHASE2	INTERVENTIONAL
NCT06448364	A Study in Advanced/Metastatic Solid Tumors With the Study Medicine (PF-07329640) When Given Alone or In Combination	https://clinicaltrials.gov/study/NCT06448364	ACTIVE_NOT_RECRUITING	Advanced or Metastatic Solid Tumors|Non-Small Cell Lung Cancer|Colorectal Cancer|Urothelial Cancer|Melanoma	BIOLOGICAL: PF-07329640|BIOLOGICAL: sasanlimab|BIOLOGICAL: bevacizumab	Pfizer		PHASE1	INTERVENTIONAL
NCT05467748	EZH2 Inhibitor, Tazemetostat, and PD-1 Blockade for Treatment of Advanced Non-small Cell Lung Cancer	https://clinicaltrials.gov/study/NCT05467748	NOT_YET_RECRUITING	Non Small Cell Lung Cancer	DRUG: Tazemetostat	VA Office of Research and Development	VA Greater Los Angeles Healthcare System	PHASE1|PHASE2	INTERVENTIONAL
NCT03358875	Comparison of Efficacy and Safety of Anti-PD-1 Antibody BGB-A317 Versus Docetaxel as Treatment in the Second- or Third-line Setting in Participants With NSCLC	https://clinicaltrials.gov/study/NCT03358875	COMPLETED	Non-small Cell Lung Cancer	DRUG: Tislelizumab|DRUG: Docetaxel	BeiGene		PHASE3	INTERVENTIONAL
NCT04042701	DS8201a and Pembrolizumab in Participants With Locally Advanced/Metastatic Breast or Non-Small Cell Lung Cancer	https://clinicaltrials.gov/study/NCT04042701	RECRUITING	Breast Cancer|Non-small Cell Lung Carcinoma	DRUG: Trastuzumab deruxtecan (DS-8201a)|DRUG: Trastuzumab deruxtecan (DS-8201a)|DRUG: Pembrolizumab	Daiichi Sankyo	AstraZeneca UK Limited|Merck Sharp & Dohme LLC	PHASE1	INTERVENTIONAL
NCT05901584	Cadonilimab (AK104) With or Without CT as 2rd Line Treatment for ES-SCLC	https://clinicaltrials.gov/study/NCT05901584	RECRUITING	Immunotherapy|Second-line Treatment	DRUG: Cadonilimab	Second Affiliated Hospital of Zunyi Medical University	Guizhou Provincial People's Hospital|The First People's Hospital of Zunyi|Guizhou Tongren People's Hospital|The People"s Hospital of Xingyi|The Second Affiliated Hospital of Guizhou Medical University	PHASE2	INTERVENTIONAL
NCT05589818	Pembrolizumab for Advanced NSCLC and PS 2-3	https://clinicaltrials.gov/study/NCT05589818	RECRUITING	Non-Small Cell Lung Cancer (NSCLC)	DRUG: Pembrolizumab	Icahn School of Medicine at Mount Sinai		PHASE2	INTERVENTIONAL
NCT04490421	Camrelizumab Combined With Apatinib, Etoposide and Cisplatin Treat Small-cell Lung Cancer.	https://clinicaltrials.gov/study/NCT04490421	UNKNOWN	Lung Neoplasm|Small Cell Lung Cancer|PD-1 Inhibitors	DRUG: Camrelizumab combined with Apatinib, Etoposide and Cisplatin	Fuzhou General Hospital		PHASE3	INTERVENTIONAL
NCT06024538	Role of Cancer-associated Fibroblast, MDSCs and Immune Cell Interplays in the Resistance of Non-small Cell Lung Cancer to Anti-PD1/PD-L1 Therapies	https://clinicaltrials.gov/study/NCT06024538	NOT_YET_RECRUITING	Lung Neoplasm|Cancer Associated Fibroblast|Myeloid-Derived Suppressive Cells Immunosuppression	PROCEDURE: Tumor samples	University Hospital, Bordeaux			OBSERVATIONAL
NCT04166734	Pembrolizumab and Hypofractionated Stereotactic Radiotherapy in Patients With Malignant Pleural Mesothelioma	https://clinicaltrials.gov/study/NCT04166734	TERMINATED	Advanced Malignant Pleural Mesothelioma	DRUG: Pembrolizumab|RADIATION: Stereotactic Body Radiotherapy (SBRT)	Royal Marsden NHS Foundation Trust	Merck Sharp & Dohme LLC	PHASE1	INTERVENTIONAL
NCT05060432	Study of EOS-448 With Standard of Care and/or Investigational Therapies in Participants With Advanced Solid Tumors	https://clinicaltrials.gov/study/NCT05060432	ACTIVE_NOT_RECRUITING	Advanced Cancer|Lung Cancer|Head and Neck Cancer|Melanoma	DRUG: EOS-448|DRUG: pembrolizumab|DRUG: inupadenant|DRUG: Dostarlimab|DRUG: SOC chemotherapies	iTeos Belgium SA	GlaxoSmithKline|iTeos Therapeutics	PHASE1|PHASE2	INTERVENTIONAL
NCT03065764	89Zr-labeled Pembrolizumab in Patients With Non-small-cell Lung Cancer	https://clinicaltrials.gov/study/NCT03065764	UNKNOWN	Non Small Cell Lung Cancer	DRUG: 89Zr-Pembrolizumab	Amsterdam UMC, location VUmc	Merck Sharp & Dohme LLC	PHASE2	INTERVENTIONAL
NCT03123783	CD40 Agonistic Antibody APX005M (Sotigalimab) in Combination With Nivolumab	https://clinicaltrials.gov/study/NCT03123783	COMPLETED	Cancer|Non Small Cell Lung Cancer Metastatic|Metastatic Melanoma|Neoplasm of Lung|Melanoma	DRUG: APX005M|DRUG: Nivolumab	Apexigen America, Inc.	Bristol-Myers Squibb	PHASE1|PHASE2	INTERVENTIONAL
NCT04549428	Atezolizumab Plus 8 Gy Single-fraction Radiotherapy for Advanced Oligoprogressive NSCLC	https://clinicaltrials.gov/study/NCT04549428	ACTIVE_NOT_RECRUITING	NSCLC Stage IV	DRUG: Atezolizumab	Oncology Institute of Southern Switzerland	Ente Ospedaliero Cantonale, Bellinzona|Istituto Cantonale di Patologia|Clinical Trial Unit Ente Ospedaliero Cantonale	PHASE2	INTERVENTIONAL
NCT04047186	Neoadjuvant Immunotherapy in Early Stage Non-small-cell Lung Cancer Presenting as Synchronous Ground-glass Nodules	https://clinicaltrials.gov/study/NCT04047186	NOT_YET_RECRUITING	Multiple Pulmonary Nodules	DRUG: Nivolumab Injection	Tongji Hospital		PHASE2	INTERVENTIONAL
NCT04336241	Study of RP2 Monotherapy and RP2 in Combination With Nivolumab in Patients With Solid Tumors	https://clinicaltrials.gov/study/NCT04336241	RECRUITING	Cancer	BIOLOGICAL: RP2|BIOLOGICAL: nivolumab	Replimune Inc.		PHASE1	INTERVENTIONAL
NCT06532591	Neoadjuvant/Adjuvant Cadonilimab Plus Chemotherapy in Patients With Resectable PD-L1 Negative NSCLC	https://clinicaltrials.gov/study/NCT06532591	NOT_YET_RECRUITING	NSCLC	DRUG: cadonilimab+paclitaxel+carboplatin	Sichuan Cancer Hospital and Research Institute		PHASE2	INTERVENTIONAL
NCT04782622	The Combination of Apatinib and Camerlizumab for Advanced Lung Cancer Patients With Muti-line Therapy	https://clinicaltrials.gov/study/NCT04782622	UNKNOWN	Lung Cancer	DRUG: Apatinib+Camrelizumab	The Affiliated Hospital of Qingdao University			OBSERVATIONAL
NCT05280873	Pirfenidone Combined With Methylprednisolone Versus Methylprednisolone in the Treatment of CIP	https://clinicaltrials.gov/study/NCT05280873	RECRUITING	Pneumonitis|Malignant Tumor	DRUG: Pirfenidone, methylprednisolone|DRUG: Methylprednisolone	Zhou Chengzhi	Beijing Continent Pharmaceutical Co, Ltd.	PHASE1	INTERVENTIONAL
NCT03639714	A Study of a Personalized Neoantigen Cancer Vaccine	https://clinicaltrials.gov/study/NCT03639714	COMPLETED	Non Small Cell Lung Cancer|Colorectal Cancer|Gastroesophageal Adenocarcinoma|Urothelial Carcinoma	BIOLOGICAL: GRT-C901|BIOLOGICAL: GRT-R902|BIOLOGICAL: nivolumab|BIOLOGICAL: ipilimumab	Gritstone bio, Inc.	Bristol-Myers Squibb	PHASE1|PHASE2	INTERVENTIONAL
NCT04900363	A Trial of AK112 (PD-1/VEGF Bispecific Antibody) in Patients With NSCLC	https://clinicaltrials.gov/study/NCT04900363	UNKNOWN	Non-small Cell Lung Cancer	DRUG: AK112	Akeso		PHASE1|PHASE2	INTERVENTIONAL
NCT05001412	Chemotherapy Combined With Camrelizumab and Apatinib in First-line Treatment of ES-SCLC	https://clinicaltrials.gov/study/NCT05001412	UNKNOWN	Extensive Stage Small Cell Lung Cancer	DRUG: Camrelizumab; apatinib; carboplatin; etoposide	Zhou Chengzhi	Jiangsu Hengrui Pharmaceutical Co., Ltd.	PHASE1	INTERVENTIONAL
NCT03197467	Neoadjuvant Anti PD-1 Immunotherapy in Resectable Non-small Cell Lung Cancer	https://clinicaltrials.gov/study/NCT03197467	COMPLETED	Non-small Cell Lung Cancer (NSCLC)	DRUG: Pembrolizumab	AIO-Studien-gGmbH	Merck Sharp & Dohme LLC	PHASE2	INTERVENTIONAL
NCT04691388	The Efficacy and Safety of Antinib Hydrochloride Combined With Sindilumab in Advanced NSCLC Patients	https://clinicaltrials.gov/study/NCT04691388	UNKNOWN	NSCLC	DRUG: Amlotinib+Sindili	Zhejiang Cancer Hospital	Chia Tai Tianqing Pharmaceutical Group Co., Ltd.|Innovent Biologics (Suzhou) Co. Ltd.	PHASE2	INTERVENTIONAL
NCT04941417	Neoadjuvant Immunotherapy With Chemotherapy for Stage I-IIIB Non-Small Cell Lung Cancer Patients	https://clinicaltrials.gov/study/NCT04941417	UNKNOWN	Non-small Cell Lung Cancer	DRUG: PD-1 inhibitor	Peking Union Medical College		PHASE2	INTERVENTIONAL
NCT05400070	Neoadjuvant PD-1 Inhibitor (Sintilimab), Anlotinib Combined With Chemotherapy in Resectable Stage IIA-IIIB NSCLC	https://clinicaltrials.gov/study/NCT05400070	ACTIVE_NOT_RECRUITING	Sintilimab|Lung Cancer|Anlotinib|Chemotherapy	DRUG: Neoadjuvant therapy 1	Tang-Du Hospital		PHASE2	INTERVENTIONAL
NCT05671510	ONC-392 Versus Docetaxel in Metastatic NSCLC That Progressed on PD-1/PD-L1 Inhibitors	https://clinicaltrials.gov/study/NCT05671510	RECRUITING	Non Small Cell Lung Cancer	DRUG: Gotistobart|DRUG: Docetaxel	OncoC4, Inc.	BioNTech SE	PHASE3	INTERVENTIONAL
NCT06030258	IN10018 Combination Therapy in Treatment-naïve ES-SCLC	https://clinicaltrials.gov/study/NCT06030258	RECRUITING	Small Cell Lung Cancer Extensive Stage	DRUG: IN10018|DRUG: Tislelizumab|DRUG: Carboplatin|DRUG: Etoposide	InxMed (Shanghai) Co., Ltd.		PHASE1|PHASE2	INTERVENTIONAL
NCT05170581	Clinical Study of Sintilimab Combined With Chemotherapy in Neoadjuvant Treatment of Non-small Cell Lung Cancer	https://clinicaltrials.gov/study/NCT05170581	RECRUITING	Non-small Cell Lung Cancer	DRUG: Sintilimab Combined with Platinum-containing Chemotherapy	The Second Affiliated Hospital of Shandong First Medical University		PHASE2	INTERVENTIONAL
NCT05094167	Lactobacillus Bifidobacterium V9(Kex02)Improving the Efficacy of Carilizumab Combined With Platinum in Non-small Cell Lung Cancer Patients	https://clinicaltrials.gov/study/NCT05094167	UNKNOWN	Non-small Cell Lung Cancer	OTHER: V9|OTHER: placebo	Jiangxi Provincial Cancer Hospital	Inner Mongolia Agricultural University	NA	INTERVENTIONAL
NCT03705806	Palliative Thoracic ImmunoRT	https://clinicaltrials.gov/study/NCT03705806	RECRUITING	Lung Cancer, Nonsmall Cell|Lung Cancer	RADIATION: Radiation combined with immunotherapy	University Health Network, Toronto			OBSERVATIONAL
NCT03708328	A Dose Escalation and Expansion Study of Lomvastomig, a PD-1/TIM-3 Bispecific Antibody, in Participants With Advanced and/or Metastatic Solid Tumors	https://clinicaltrials.gov/study/NCT03708328	COMPLETED	Solid Tumors|Metastatic Melanoma|Non-small Cell Lung Cancer (NSCLC)|Small Cell Lung Cancer (SCLC)|Esophageal Squamous Cell Carcinoma (ESCC)	DRUG: Lomvastomig	Hoffmann-La Roche		PHASE1	INTERVENTIONAL
NCT03526887	Re-challenge Pembrolizumab Study as a Second or Further Line in Patients With Advanced NSCLC	https://clinicaltrials.gov/study/NCT03526887	COMPLETED	Lung Cancer	DRUG: Pembrolizumab|DRUG: Pembrolizumab	Spanish Lung Cancer Group		PHASE2	INTERVENTIONAL
NCT05273814	Study of Chemotherapy and PD-1 Inhibitor Combination With Anti-angiogenesis to Treat Elderly Lung Cancer	https://clinicaltrials.gov/study/NCT05273814	UNKNOWN	Non-Small Cell Lung Cancer	DRUG: Tislelizumab|DRUG: Pemetrexed|DRUG: Bevacizumab	Tianjin Medical University Cancer Institute and Hospital		PHASE1	INTERVENTIONAL
NCT04795713	Study of MT-6402 in Subjects With Advanced Solid Cancer That Expresses PD-L1	https://clinicaltrials.gov/study/NCT04795713	RECRUITING	Advanced Solid Tumor|Non-small Cell Lung Cancer|Squamous Cell Carcinoma of Head and Neck	DRUG: MT-6402	Molecular Templates, Inc.		PHASE1	INTERVENTIONAL
NCT05636605	Analysis of the Microenvironment of Lung Cancer and Exploration of the Mechanism of Resistance to Immunotherapy	https://clinicaltrials.gov/study/NCT05636605	RECRUITING	Lung Cancer	DIAGNOSTIC_TEST: Multiomics analysis	The Fourth Affiliated Hospital of Zhejiang University School of Medicine	Second Affiliated Hospital, School of Medicine, Zhejiang University		OBSERVATIONAL
NCT03009058	Study of IMM 101 in Combination With Standard of Care in Patients With Metastatic or Unresectable Cancer	https://clinicaltrials.gov/study/NCT03009058	TERMINATED	Metastatic Cancer	BIOLOGICAL: IMM-101|DRUG: Gemcitabine|DRUG: Nabpaclitaxel|DRUG: Capecitabine|DRUG: Folinic Acid|DRUG: Fluorouracil|DRUG: Irinotecan|DRUG: Oxaliplatin|BIOLOGICAL: cetuximab|BIOLOGICAL: Anti-PD1|BIOLOGICAL: Ipilimumab|DRUG: Cyclophosphamide	Immodulon Therapeutics Ltd		PHASE1|PHASE2	INTERVENTIONAL
NCT02750514	An Investigational Immuno-therapy Study to Test Combination Treatments in Patients With Advanced Non-Small Cell Lung Cancer	https://clinicaltrials.gov/study/NCT02750514	TERMINATED	Advanced Cancer	BIOLOGICAL: Nivolumab|DRUG: Dasatinib|BIOLOGICAL: Relatlimab|BIOLOGICAL: Ipilimumab|DRUG: BMS-986205	Bristol-Myers Squibb		PHASE2	INTERVENTIONAL
NCT06479759	LM-108 Antibody Combination With Sintilimab for Locally Advanced or Metastatic Non-Small Cell Lung Cancer	https://clinicaltrials.gov/study/NCT06479759	RECRUITING	NSCLC|PD-1	DRUG: LM-108 antibody and sintilimab|DRUG: LM-108 antibody and sintilimab and chemotherapy	Shanghai Pulmonary Hospital, Shanghai, China		PHASE2	INTERVENTIONAL
NCT06431633	Study of Treatment With Sacituzumab and Zimberelimab for Patients With Lung Cancer Confined to the Chest and Previously Operated on Who Were Not Disease-free.	https://clinicaltrials.gov/study/NCT06431633	NOT_YET_RECRUITING	Lung Diseases|Carcinoma, Non-Small-Cell Lung|Resectable Lung Non-Small Cell Carcinoma	DRUG: Zimberelimab|DRUG: Sacituzumab govitecan|DRUG: Cisplatin|DRUG: Carboplatin	Fundación GECP		PHASE2	INTERVENTIONAL
NCT04672928	A Phase Ib/III Clinical Study to Evaluate the Efficacy and Safety of IBI318 in Combination With Paclitaxel Versus Placebo in Combination With Paclitaxel in Patients With Small Cell Lung Cancer Who Have Failed First-line or Above Chemotherapies	https://clinicaltrials.gov/study/NCT04672928	COMPLETED	Small Cell Lung Carcinoma	DRUG: paclitaxel|DRUG: IBI318	Innovent Biologics (Suzhou) Co. Ltd.		PHASE1	INTERVENTIONAL
NCT04639245	Genetically Engineered Cells (MAGE-A1-specific T Cell Receptor-transduced Autologous T-cells) and Atezolizumab for the Treatment of Metastatic Triple Negative Breast Cancer, Urothelial Cancer, or Non-small Cell Lung Cancer	https://clinicaltrials.gov/study/NCT04639245	TERMINATED	Anatomic Stage IV Breast Cancer AJCC v8|Metastatic Lung Non-Small Cell Carcinoma|Metastatic Malignant Solid Neoplasm|Metastatic Triple-Negative Breast Carcinoma|Metastatic Urothelial Carcinoma|Stage IV Lung Cancer AJCC v8	DRUG: Atezolizumab|DRUG: Cyclophosphamide|DRUG: Fludarabine|BIOLOGICAL: MAGE-A1-specific T Cell Receptor-transduced Autologous T-cells|BIOLOGICAL: PD1 Inhibitor	Fred Hutchinson Cancer Center	SignalOne Bio, Inc.	PHASE1|PHASE2	INTERVENTIONAL
NCT04721223	JAB-3068 Activity in Adult Patients With Advanced Solid Tumors	https://clinicaltrials.gov/study/NCT04721223	COMPLETED	Advanced Solid Tumor|Esophageal Squamous Cell Carcinoma|Non Small Cell Lung Cancer|Head and Neck Squamous Cell Carcinoma	DRUG: JAB-3068|DRUG: PD1 inhibitor	Jacobio Pharmaceuticals Co., Ltd.	AbbVie	PHASE1|PHASE2	INTERVENTIONAL
NCT05787613	A Clinical Study to Evaluate the Efficacy and Safety of HLX26 (Anti-LAG-3 Monoclonal Antibody Injection) Combined With Serplulimab and Chemotherapy in Previously Untreated Advanced NSCLC Patients	https://clinicaltrials.gov/study/NCT05787613	RECRUITING	NSCLC Stage IV	DRUG: HLX26|DRUG: Serplulimab|DRUG: Chemotherapy drug|DRUG: Placebo	Shanghai Henlius Biotech		PHASE2	INTERVENTIONAL
NCT04037462	Induction of Sensecence Using Dexamethasone to Re-sensitize NSCLC to Anti-PD1 Therapy	https://clinicaltrials.gov/study/NCT04037462	TERMINATED	Non-Small Cell Lung Cancer|Immunotherapy	DRUG: Dexamthasone	VA Office of Research and Development	Wayne State University|University of Michigan|Barbara Ann Karmanos Cancer Institute	PHASE1|PHASE2	INTERVENTIONAL
NCT03601598	A Trial of SHR-1210 in Combination With SHR6390 in Patients With Advanced CRC, NSCLC and HCC	https://clinicaltrials.gov/study/NCT03601598	UNKNOWN	CRC|HCC|NSCLC	DRUG: SHR-1210|DRUG: SHR6390	Harbin Medical University	Jiangsu HengRui Medicine Co., Ltd.	PHASE1|PHASE2	INTERVENTIONAL
NCT04620837	Tislelizumab in Combination With Anlotinib With ES-SCLC as Maintenance Therapy After First Line Chemotherapy	https://clinicaltrials.gov/study/NCT04620837	UNKNOWN	Small Cell Lung Carcinoma	DRUG: Tislelizumab|DRUG: Anlotinib hydrochloride	Chinese Academy of Medical Sciences		PHASE2	INTERVENTIONAL
NCT03755115	SHR-1210 Combined With Epirubicin in the Treatment of Extensive Disease Small Cell Lung Cancer	https://clinicaltrials.gov/study/NCT03755115	UNKNOWN	Small Cell Lung Cancer Extensive Stage	DRUG: Epirubicin plus SHR1210	Henan Cancer Hospital	Jiangsu HengRui Medicine Co., Ltd.	PHASE2	INTERVENTIONAL
NCT03371992	Pilot Study of Nilogen 3D-EX and Its Ability to Predict Therapeutic Response to Anti-PD1 or Anti-PDL1 in NSCLC	https://clinicaltrials.gov/study/NCT03371992	UNKNOWN	Non Small Cell Lung Cancer	DRUG: Nivolumab|DIAGNOSTIC_TEST: 3D-EX|OTHER: Evaluation of Response by RECIST	Nilogen Oncosystems	Henry Ford Health System	EARLY_PHASE1	INTERVENTIONAL
NCT05557552	Sequential Chemo-immunotherapy Plus Thoracic Radiotherapy for Elderly And/or Frail Stage III Non-small-cell Lung Cancer	https://clinicaltrials.gov/study/NCT05557552	RECRUITING	Non-small Cell Lung Cancer Stage III	RADIATION: standar thoracic RT dose|RADIATION: decreased thoracic RT dose	Ruijin Hospital		NA	INTERVENTIONAL
NCT04749394	A Study of Camrelizumab Plus Apatinib as Consolidation Therapy in Non-Small Cell Lung Cancer Patients Treated With Chemoradiotherapy	https://clinicaltrials.gov/study/NCT04749394	RECRUITING	Locally Advanced Non-Small Cell Lung Cancer	DRUG: Camrelizumab, PD-1 monoclonal antibody|DRUG: Apatinib, VEGFR2 antibody	Chinese Academy of Medical Sciences		PHASE2	INTERVENTIONAL
NCT03302247	Depletion of Myeloid Derived Suppressor Cells to Enhance Anti PD-1 Therapy	https://clinicaltrials.gov/study/NCT03302247	TERMINATED	Non Small Cell Lung Cancer Stage IIIB	BIOLOGICAL: Nivolumab|DRUG: Nivolumab+Gemcitabine	Fox Chase Cancer Center		PHASE2	INTERVENTIONAL
NCT05173246	JS001 Combined With TP as First-line Treatment for Unresectable or Advanced Small Cell Esophageal Carcinoma	https://clinicaltrials.gov/study/NCT05173246	RECRUITING	Esophageal Small Cell Carcinoma	DRUG: JS001|DRUG: nab-paclitaxel|DRUG: Cisplatin|DRUG: Carboplatin	Sun Yat-sen University	Shanghai Junshi Bioscience Co., Ltd.|CSPC Ouyi Pharmaceutical Co., Ltd.	PHASE2	INTERVENTIONAL
NCT03050554	SBRT Combined With Avelumab (Anti-PD-L1) for Management of Early Stage Non-Small Cell Lung Cancer (NSCLC)	https://clinicaltrials.gov/study/NCT03050554	TERMINATED	Early Stage Non-Small Cell Lung Cancer	DRUG: Avelumab|RADIATION: SBRT	Andrew Sharabi	Pfizer	PHASE1|PHASE2	INTERVENTIONAL
NCT03093688	Clinical Safty and Efficacy Study of Infusion of iNKT Cells and CD8+T Cells in Patients With Advanced Solid Tumor	https://clinicaltrials.gov/study/NCT03093688	UNKNOWN	Non-small Cell Lung Cancer|Small Cell Lung Cancer|Pancreas Cancer|Hepatocellular Carcinoma|Gastric Cancer|Renal Cell Carcinoma	BIOLOGICAL: Infusion of iNKT cells and CD8+T cells	Shanghai Public Health Clinical Center		PHASE1|PHASE2	INTERVENTIONAL
NCT04549025	Study of PD-1 Inhibitor JTX-4014 Alone and in Combination With Vopratelimab in Biomarker-selected Subjects With Metastatic NSCLC After One Prior Platinum-containing Regimen	https://clinicaltrials.gov/study/NCT04549025	TERMINATED	NSCLC	DRUG: Pimivalimab|DRUG: Vopratelimab	Jounce Therapeutics, Inc.		PHASE2	INTERVENTIONAL
NCT02422381	MK-3475 and Gemcitabine in Non-Small Cell Lung Cancer (NSCLC)	https://clinicaltrials.gov/study/NCT02422381	ACTIVE_NOT_RECRUITING	Carcinoma, Non-Small-Cell Lung	DRUG: MK-3475|DRUG: Gemcitabine	Providence Health & Services	Merck Sharp & Dohme LLC|Providence Cancer Center, Earle A. Chiles Research Institute	PHASE1|PHASE2	INTERVENTIONAL
NCT03432598	Anti-PD-1 in Combination With Chemotherapy as First-Line Treatment to Lung Cancer	https://clinicaltrials.gov/study/NCT03432598	COMPLETED	Locally Advanced Lung Cancer; Metastatic Lung Cancer	DRUG: Tislelizumab|DRUG: Paclitaxel|DRUG: Gemcitabine|DRUG: Etoposide|DRUG: Pemetrexed|DRUG: Cisplatin|DRUG: Carboplatin	BeiGene		PHASE2	INTERVENTIONAL
NCT04901754	Camrelizumab Plus Apatinib as Maintenance Therapy in Extensive-stage Small-cell Lung Cancer	https://clinicaltrials.gov/study/NCT04901754	UNKNOWN	Small Cell Lung Carcinoma	DRUG: Camrelizumab Plus Apatinib	Henan Cancer Hospital		PHASE2	INTERVENTIONAL
NCT02578680	Study of Pemetrexed+Platinum Chemotherapy With or Without Pembrolizumab (MK-3475) in Participants With First Line Metastatic Nonsquamous Non-small Cell Lung Cancer (MK-3475-189/KEYNOTE-189)	https://clinicaltrials.gov/study/NCT02578680	COMPLETED	Non-Small-Cell Lung Carcinoma	BIOLOGICAL: Pembrolizumab 200 mg|DRUG: Cisplatin|DRUG: Carboplatin|DRUG: Pemetrexed|DIETARY_SUPPLEMENT: Folic acid 350-1000 μg|DIETARY_SUPPLEMENT: Vitamin B12 1000 μg|DRUG: Dexamethasone 4 mg|DRUG: Saline solution	Merck Sharp & Dohme LLC		PHASE3	INTERVENTIONAL
NCT02846103	Study of Anti-telomerase T CD4 Immunity in Metastatic Lung Cancer	https://clinicaltrials.gov/study/NCT02846103	COMPLETED	Lung Cancer	OTHER: Biological samples	Centre Hospitalier Universitaire de Besancon		NA	INTERVENTIONAL
NCT05020457	SI-B001 Combined With Chemotherapy in the Treatment of EGFR/ALK WT Recurrent or Metastatic NSCLC.	https://clinicaltrials.gov/study/NCT05020457	RECRUITING	Non Small Cell Lung Cancer	DRUG: SI-B001|DRUG: AP or TP|DRUG: Docetaxel	Sichuan Baili Pharmaceutical Co., Ltd.		PHASE2	INTERVENTIONAL
NCT05377658	AK104 With Chemotherapy as Neoadjuvant and Adjuvant Therapy for Resectable Non-small Cell Lung Cancer	https://clinicaltrials.gov/study/NCT05377658	RECRUITING	Non-small Cell Lung Cancer	DRUG: AK104|DRUG: Albumin-Bound Paclitaxel|DRUG: Carboplatin	Henan Cancer Hospital		PHASE2	INTERVENTIONAL
NCT04589013	Prediction of Response to Treatment With Immunotherapy + Chemotherapy in Non-Small Cell Lung Cancer	https://clinicaltrials.gov/study/NCT04589013	RECRUITING	Non-small Cell Lung Cancer		University Hospital, Lille			OBSERVATIONAL
NCT02618590	A Retrospective Study About Treatment Strategy After First/Second Line EGFR-TKI Failure	https://clinicaltrials.gov/study/NCT02618590	UNKNOWN	Non-Small Cell Lung Cancer		Sun Yat-sen University			OBSERVATIONAL
NCT03953235	A Study of a Personalized Cancer Vaccine Targeting Shared Neoantigens	https://clinicaltrials.gov/study/NCT03953235	COMPLETED	Non-Small Cell Lung Cancer|Colorectal Cancer|Pancreatic Cancer|Solid Tumor|Shared Neoantigen-Positive Solid Tumors	BIOLOGICAL: GRT-C903|BIOLOGICAL: GRT-R904|BIOLOGICAL: nivolumab|BIOLOGICAL: ipilimumab	Gritstone bio, Inc.	Bristol-Myers Squibb	PHASE1|PHASE2	INTERVENTIONAL
NCT02259621	Neoadjuvant Nivolumab, or Nivolumab in Combination With Ipilimumab, in Resectable NSCLC	https://clinicaltrials.gov/study/NCT02259621	ACTIVE_NOT_RECRUITING	Non-Small Cell Lung Cancer	DRUG: Nivolumab|DRUG: Carboplatin|DRUG: Paclitaxel|DRUG: Ipilimumab	Sidney Kimmel Comprehensive Cancer Center at Johns Hopkins	Bristol-Myers Squibb	PHASE2	INTERVENTIONAL
NCT06529081	Radiotherapy Strategies for Use in Combined Treatment of Small-cell Lung Cancer	https://clinicaltrials.gov/study/NCT06529081	RECRUITING	Small Cell Lung Carcinoma	RADIATION: Palliative Radiotherapy|RADIATION: Radical/Ablative Radiotherapy	Copernicus Memorial Hospital	Medical Research Agency, Poland	PHASE2	INTERVENTIONAL
NCT04544748	A Phase 1 Study of GNR-051 in Subjects With Advanced Malignancies	https://clinicaltrials.gov/study/NCT04544748	ACTIVE_NOT_RECRUITING	Carcinoma, Non-Small-Cell Lung|Carcinoma, Renal Cell|Melanoma	BIOLOGICAL: GNR-051	AO GENERIUM		PHASE1	INTERVENTIONAL
NCT04902040	Plinabulin in Combination With Radiation/Immunotherapy in Patients With Select Advanced Cancers After Progression on PD-1 or PD-L1 Targeted Antibodies	https://clinicaltrials.gov/study/NCT04902040	RECRUITING	Advanced Bladder Carcinoma|Advanced Lung Non-Small Cell Carcinoma|Advanced Malignant Solid Neoplasm|Advanced Melanoma|Advanced Merkel Cell Carcinoma|Advanced Renal Cell Carcinoma|Clinical Stage III Cutaneous Melanoma AJCC v8|Clinical Stage III Merkel Cell Carcinoma AJCC v8|Clinical Stage IV Cutaneous Melanoma AJCC v8|Clinical Stage IV Merkel Cell Carcinoma AJCC v8|Pathologic Stage III Cutaneous M…	BIOLOGICAL: Atezolizumab|DRUG: Avelumab|BIOLOGICAL: Durvalumab|BIOLOGICAL: Nivolumab|BIOLOGICAL: Pembrolizumab|DRUG: Plinabulin|RADIATION: Radiation Therapy	M.D. Anderson Cancer Center		PHASE1|PHASE2	INTERVENTIONAL
NCT03486119	A Study for Identification of Predictive Immune Biomarker in Peripheral Blood for Nivolumab Therapy in NSCLC Patients	https://clinicaltrials.gov/study/NCT03486119	COMPLETED	Non -Small Cell Lung Cancer	OTHER: nivolumab	Yonsei University			OBSERVATIONAL
NCT02608528	Serial [18F]Fluorodeoxyglucose ([18F]FDG )PET/CT as a Biomarker of Therapeutic Response in Anti-PD1/PDL1 Therapy	https://clinicaltrials.gov/study/NCT02608528	TERMINATED	Non-Small Cell Lung Cancer (NSCLC)	RADIATION: [18F]fluoroglucose(FDG)	Abramson Cancer Center at Penn Medicine			OBSERVATIONAL
NCT05004974	Sintilimab With Pemigatinib in Patients With PD-L1-positive and FGFR Mutated Advanced Non-small Cell Lung Cancer	https://clinicaltrials.gov/study/NCT05004974	RECRUITING	Advanced Non Small Cell Lung Cancer	DRUG: Sintilimab|DRUG: Pemigatinib	The Fourth Affiliated Hospital of Zhejiang University School of Medicine	Second Affiliated Hospital, School of Medicine, Zhejiang University	PHASE2	INTERVENTIONAL
NCT03846310	A Study to Evaluate Immunotherapy Combinations in Participants With Lung Cancer	https://clinicaltrials.gov/study/NCT03846310	ACTIVE_NOT_RECRUITING	Non Small Cell Lung Cancer Metastatic|Non Small Cell Lung Cancer|Nonsquamous Nonsmall Cell Neoplasm of Lung|Sensitizing EGFR Gene Mutation	DRUG: Etrumadenant|DRUG: Zimberelimab|DRUG: Carboplatin|DRUG: Pemetrexed|DRUG: Pembrolizumab	Arcus Biosciences, Inc.	Gilead Sciences	PHASE1	INTERVENTIONAL
NCT05267392	Neoadjuvant Immunotherapy With Durvalumab (MEDI4736) in Non-Surgical Early Stage or Locally Advanced Non-Small Cell Lung Cancer (NSCLC) Followed by Radical Radiotherapy or Chemoradiotherapy	https://clinicaltrials.gov/study/NCT05267392	UNKNOWN	Non-small Cell Lung Cancer	DRUG: Durvalumab|OTHER: standard of care RT/RCT	Instituto Portugues de Oncologia, Francisco Gentil, Porto	AstraZeneca	PHASE1|PHASE2	INTERVENTIONAL
NCT06195527	PEMBRO-K : Evaluation of Pembrolizumab Therapeutic Pharmacological Monitoring Benefit in NSCLC	https://clinicaltrials.gov/study/NCT06195527	NOT_YET_RECRUITING	Non Small Cell Lung Cancer		University Hospital, Angers			OBSERVATIONAL
NCT04990479	Nous-PEV: a Novel Immunotherapy for Lung Cancer and Melanoma	https://clinicaltrials.gov/study/NCT04990479	ACTIVE_NOT_RECRUITING	Melanoma (Skin)|Non-Small-Cell Lung Carcinoma	BIOLOGICAL: GAd-PEV|BIOLOGICAL: MVA-PEV	Nouscom SRL		PHASE1	INTERVENTIONAL
NCT04951063	Fraction Dose Escalation of Hypo-fractionated Radiotherapy in LANSCLC	https://clinicaltrials.gov/study/NCT04951063	COMPLETED	Locally Advanced Lung Carcinoma	RADIATION: Hypofractionated radiotherapy|DRUG: Concurrent chemotherapy|DRUG: Consolidation immunotherapy	Sun Yat-sen University		PHASE1	INTERVENTIONAL
NCT04672356	A Study to Evaluate the Safety , Tolerability and Efficacy of IBI939 in Combination With Sintilimab in Patients With Advanced Lung Cancer	https://clinicaltrials.gov/study/NCT04672356	COMPLETED	Advanced Lung Cancer	BIOLOGICAL: IBI939|BIOLOGICAL: Sintilimab	Innovent Biologics (Suzhou) Co. Ltd.		PHASE1	INTERVENTIONAL
NCT05468489	To Evaluate Efficacy and Safety of Serplulimab + Chemotherapy (Carboplatin- Etoposide) in US Patients With ES-SCLC	https://clinicaltrials.gov/study/NCT05468489	RECRUITING	Extensive Stage Small Cell Lung Cancer	DRUG: Serplulimab + chemotherapy (carboplatin-etoposide)|DRUG: Atezolizumab + chemotherapy (carboplatin-etoposide)	Shanghai Henlius Biotech		PHASE3	INTERVENTIONAL
NCT03044626	Fostering Efficacy of Anti - PD-1 - Treatment: Nivolumab Plus Radiotherapy in Advanced NSCLC	https://clinicaltrials.gov/study/NCT03044626	COMPLETED	Carcinoma，Non-Small-Cell Lung|Metastatic Lung Cancer|Nonsmall Cell Lung Cancer|Lung Adenocarcinoma Metastatic|Large Cell Lung Carcinoma Metastatic	DRUG: Radiotherapy|DRUG: Nivolumab	AIO-Studien-gGmbH	Bristol-Myers Squibb	PHASE2	INTERVENTIONAL
NCT04203511	INCMGA00012 in Combination With Chemoradiation in Participants With Stage III Non-Small Cell Lung Cancer (POD1UM-301)	https://clinicaltrials.gov/study/NCT04203511	WITHDRAWN	Non-small Cell Lung Cancer	DRUG: Retifanlimab|DRUG: Placebo|DRUG: Pemetrexed|DRUG: Cisplatin|DRUG: Carboplatin|DRUG: Paclitaxel|DRUG: Etoposide|RADIATION: Radiotherapy	Incyte Corporation		PHASE3	INTERVENTIONAL
NCT03958240	Deciphering Mechanisms Underlying Cancer Immunogenicity	https://clinicaltrials.gov/study/NCT03958240	RECRUITING	Head and Neck Cancer|Ovarian Cancer|Cervical Cancer|Cervical Intraepithelial Neoplasia 3|Glioblastoma Multiforme of Brain Stem|Non Small Cell Lung Cancer|Anal Cancer	OTHER: Blood samples, tumor biopsy specimens and ascites samples will be collected.	Institut Claudius Regaud		NA	INTERVENTIONAL
NCT06445881	Efficacy and Safety of Modified Si Jun Zi Tang in Perioperative NSCLC Treatment	https://clinicaltrials.gov/study/NCT06445881	RECRUITING	Non Small Cell Lung Cancer|Perioperative Complication	DRUG: Modified Si Jun Zi Tang	First Affiliated Hospital of Zhejiang University		PHASE2	INTERVENTIONAL
NCT02399371	Pembrolizumab in Treating Patients With Malignant Mesothelioma	https://clinicaltrials.gov/study/NCT02399371	ACTIVE_NOT_RECRUITING	Biphasic Mesothelioma|Epithelioid Mesothelioma|Peritoneal Malignant Mesothelioma|Pleural Biphasic Mesothelioma|Pleural Epithelioid Mesothelioma|Pleural Malignant Mesothelioma|Pleural Sarcomatoid Mesothelioma|Recurrent Peritoneal Malignant Mesothelioma|Recurrent Pleural Malignant Mesothelioma|Sarcomatoid Mesothelioma	BIOLOGICAL: Pembrolizumab|OTHER: Laboratory Biomarker Analysis|OTHER: Pharmacogenomic Study	University of Chicago	National Cancer Institute (NCI)	PHASE2	INTERVENTIONAL
NCT03250832	Study of TSR-033 With an Anti-programmed Cell Death-1 Receptor (PD-1) in Participants With Advanced Solid Tumors	https://clinicaltrials.gov/study/NCT03250832	COMPLETED	Neoplasms	DRUG: TSR-033|DRUG: Dostarlimab|DRUG: mFOLFOX6|DRUG: FOLFIRI|DRUG: Bevacizumab	Tesaro, Inc.	GlaxoSmithKline	PHASE1	INTERVENTIONAL
NCT06125197	Oncolytic Adenovirus TILT-123 With Pembrolizumab as Treatment for Refractory Non-Small Cell Lung Cancer	https://clinicaltrials.gov/study/NCT06125197	RECRUITING	Lung Cancer	BIOLOGICAL: TILT-123|BIOLOGICAL: KEYTRUDA®	TILT Biotherapeutics Ltd.	Merck Sharp & Dohme LLC	PHASE1	INTERVENTIONAL
NCT05859373	To Evaluate the Efficacy and Safety of TQB3728 Tablets in Sequential Maintenance of TQB2450 Injection Therapy in Patients After Sequential or Concurrent Chemoradiation for Locally Advanced Non-small Cell Lung Cancer.	https://clinicaltrials.gov/study/NCT05859373	NOT_YET_RECRUITING	Non-small Cell Lung Cancer	COMBINATION_PRODUCT: TQB3728 tablets, TQB2450 injection, sequential or concurrent chemoradiation|COMBINATION_PRODUCT: TQB3728 tablets, TQB2450 injection, sequential or concurrent chemoradiation|COMBINATION_PRODUCT: TQB2450 injection, sequential or concurrent chemoradiation	Chia Tai Tianqing Pharmaceutical Group Co., Ltd.		PHASE1|PHASE2	INTERVENTIONAL
NCT04736173	Study Comparing the Combination Domvanalimab and Zimberelimab With Pembrolizumab in Untreated Locally Advanced or Metastatic PD-L1-High Non-Small Cell Lung Cancer	https://clinicaltrials.gov/study/NCT04736173	ACTIVE_NOT_RECRUITING	Non Small Cell Lung Cancer|Nonsquamous Non Small Cell Lung Cancer|Squamous Non Small Cell Lung Cancer|Lung Cancer	DRUG: Domvanalimab|DRUG: Zimberelimab|DRUG: Carboplatin|DRUG: Paclitaxel|DRUG: Pemetrexed|DRUG: Pembrolizumab	Arcus Biosciences, Inc.	Gilead Sciences	PHASE3	INTERVENTIONAL
NCT06221800	Assess Diversity of Gut Microbiome in Met NSCLC in Correlation to Tx & Adverse Effects	https://clinicaltrials.gov/study/NCT06221800	RECRUITING	Non Small Cell Lung Cancer	DIAGNOSTIC_TEST: Microbiome	University of California, Irvine			OBSERVATIONAL
NCT04672369	A Study to Evaluate the Efficacy of IBI939 in Combination With Sintilimab in Patients With Advanced NSCLC	https://clinicaltrials.gov/study/NCT04672369	COMPLETED	Advanced Lung Cancer	BIOLOGICAL: IBI939|BIOLOGICAL: Sintilimab	Innovent Biologics (Suzhou) Co. Ltd.		PHASE1	INTERVENTIONAL
NCT03989050	Immunogenicity and Safety of Pneumococcal Vaccination in Patients Treated With Immune Checkpoint Inhibitors	https://clinicaltrials.gov/study/NCT03989050	WITHDRAWN	Melanoma|Non Small Cell Lung Cancer		University of Cologne			OBSERVATIONAL
NCT02639234	Vigil�?+ Nivolumab in Advanced Non-Small Cell Lung Cancer	https://clinicaltrials.gov/study/NCT02639234	WITHDRAWN	Advanced Non-small Cell Lung Cancer|Metastatic Non-small Cell Lung Cancer|Lung Neoplasms	BIOLOGICAL: Vigil™|DRUG: Nivolumab	Gradalis, Inc.		PHASE2	INTERVENTIONAL
NCT02407171	Evaluating the Combination of MK-3475 and Sterotactic Body Radiotherapy in Patients With Metastatic Melanoma or NSCLC	https://clinicaltrials.gov/study/NCT02407171	COMPLETED	Melanoma|Lung Cancer	DRUG: MK-3475|RADIATION: Stereotactic Body Radiation Therapy (SBRT)	Yale University		PHASE1|PHASE2	INTERVENTIONAL
NCT06084689	Targeting MDMD and PD1 in Tumors With Tertiary Lymphoid Structures	https://clinicaltrials.gov/study/NCT06084689	NOT_YET_RECRUITING	Adult Soft Tissue Sarcoma|Non Small Cell Lung Cancer|Triple Negative Breast Cancer|Colorectal Cancer|Biliary Tract Cancer	DRUG: Ezabenlimab + BI907828	Institut Bergonié	Boehringer Ingelheim	PHASE2	INTERVENTIONAL
NCT03319940	Study Evaluating Safety, Tolerability and Pharmacokinetics (PK) of Tarlatamab in Adults With Small Cell Lung Cancer (SCLC)	https://clinicaltrials.gov/study/NCT03319940	ACTIVE_NOT_RECRUITING	Small Cell Lung Carcinoma	DRUG: Tarlatamab|DRUG: Pembrolizumab|DRUG: CRS Mitigation Strategies	Amgen		PHASE1	INTERVENTIONAL
NCT06623422	A Study of Pembrolizumab (MK-3475) With or Without V940 in Participants With Non-small Cell Lung Cancer (V940-009/INTerpath-009)	https://clinicaltrials.gov/study/NCT06623422	NOT_YET_RECRUITING	Carcinoma, Non-Small-Cell Lung	BIOLOGICAL: Pembrolizumab|DRUG: Cisplatin|DRUG: Carboplatin|DRUG: Pemetrexed|DRUG: Gemcitabine|DRUG: Paclitaxel|BIOLOGICAL: V940|OTHER: Placebo	Merck Sharp & Dohme LLC	ModernaTX, Inc.	PHASE3	INTERVENTIONAL
NCT04835025	Radiotherapy Combined With Immunotherapy for Brain Metastases of Non-small Cell Lung Cancer	https://clinicaltrials.gov/study/NCT04835025	SUSPENDED	Non Small Cell Lung Cancer	DRUG: PD-1/PD-L1 inhibitor	Tongji Hospital	Wuhan Union Hospital, China|Wuhan University|Sun Yat-sen University		OBSERVATIONAL
NCT06244355	Studies of Phenotypic and Functional Characteristics of Circulating Neutrophil Subpopulations in Patients With Lung Cancer	https://clinicaltrials.gov/study/NCT06244355	RECRUITING	Lung Cancer	OTHER: Extra blood tubes	Assistance Publique - Hôpitaux de Paris			OBSERVATIONAL
NCT03578185	Genomic Analysis to Identify a Predictive Biomarker for Immunotherapy	https://clinicaltrials.gov/study/NCT03578185	UNKNOWN	Lung Cancer		Se-Hoon Lee			OBSERVATIONAL
NCT05943795	A Clinical Study of SI-B001 Combined With Docetaxel in the Treatment of Non-small Cell Lung Adenocarcinoma and Lung Squamous Cell Carcinoma	https://clinicaltrials.gov/study/NCT05943795	RECRUITING	Non-small Cell Lung Adenocarcinoma|Squamous Cell Carcinoma of Lung	DRUG: SI-B001|DRUG: Docetaxel	Sichuan Baili Pharmaceutical Co., Ltd.		PHASE3	INTERVENTIONAL
NCT05111197	Local Ablative Stereotactic Radiotherapy for Residual Hypermetabolic Lesion in Patients With Locally Advanced or Metastatic Non-small Cell Lung Cancer Long-term Responders to Immunotherapy	https://clinicaltrials.gov/study/NCT05111197	RECRUITING	Locally Advanced Non Small Cell Lung Cancer|Metastatic Non Small Cell Lung Cancer	RADIATION: SRT|DRUG: Immunotherapy	Institut Cancerologie de l'Ouest		PHASE3	INTERVENTIONAL
NCT02955290	CIMAvax Vaccine, Nivolumab, and Pembrolizumab in Treating Patients With Advanced Non-small Cell Lung Cancer or Squamous Head and Neck Cancer	https://clinicaltrials.gov/study/NCT02955290	RECRUITING	Advanced Head and Neck Squamous Cell Carcinoma|Lung Non-Small Cell Carcinoma|Metastatic Lung Non-Small Cell Carcinoma|PD-L1 Positive|Recurrent Head and Neck Squamous Cell Carcinoma|Stage III Cutaneous Squamous Cell Carcinoma of the Head and Neck AJCC v8|Stage III Lung Cancer AJCC v8|Stage IIIA Lung Cancer AJCC v8|Stage IIIB Lung Cancer AJCC v8|Stage IIIC Lung Cancer AJCC v8|Stage IV Cutaneous Squ…	OTHER: Laboratory Biomarker Analysis|BIOLOGICAL: Nivolumab|BIOLOGICAL: Pembrolizumab|BIOLOGICAL: Recombinant Human EGF-rP64K/Montanide ISA 51 Vaccine	Roswell Park Cancer Institute		PHASE1|PHASE2	INTERVENTIONAL
NCT05533086	PD-L1 PET Imaging in Patients With the Immunotherapy for Non-small Cell Lung Cancer	https://clinicaltrials.gov/study/NCT05533086	RECRUITING	NSCLC Stage IV|PD-L1 Gene Amplification		Xiaohua Zhu			OBSERVATIONAL
NCT06483490	Environmental Pollutants in COPD and Lung Cancer	https://clinicaltrials.gov/study/NCT06483490	RECRUITING	COPD and Lung Cancer	OTHER: This is a cross-sectional, non pharmacological study	University of Campania "Luigi Vanvitelli"	Cardarelli Hospital		OBSERVATIONAL
NCT03668496	A Study of SHR-1210 in Combination With Carboplatin + Paclitaxel in Subjects With Squamous NSCLC	https://clinicaltrials.gov/study/NCT03668496	UNKNOWN	Lung Cancer Squamous Cell|Lung Cancer Stage IV|PD-1 Antibody|Chemotherapy Effect	DRUG: SHR-1210|DRUG: The placebo	Jiangsu HengRui Medicine Co., Ltd.		PHASE3	INTERVENTIONAL
NCT04140526	Safety, PK and Efficacy of ONC-392 in Monotherapy and in Combination of Anti-PD-1 in Advanced Solid Tumors and NSCLC	https://clinicaltrials.gov/study/NCT04140526	RECRUITING	Non Small Cell Lung Cancer|Advanced Solid Tumor|Metastatic Melanoma|Metastatic Head and Neck Carcinoma|Metastatic Renal Cell Carcinoma|Metastatic Colorectal Cancer|Sarcomas|Metastatic Prostate Cancer|Ovarian Cancer|Small Cell Lung Cancer|Metastatic Breast Cancer|Pancreas Cancer|Gastric Cancer|Esophageal Cancer|Gastroesophageal Junction Adenocarcinoma|Cervical Cancer|Adenoid Cystic Carcinoma|Saliv…	DRUG: ONC-392|DRUG: Pembrolizumab|DRUG: Docetaxel	OncoC4, Inc.	National Cancer Institute (NCI)	PHASE1|PHASE2	INTERVENTIONAL
NCT03030131	Immune Neoadjuvant Therapy Study of Durvalumab in Early Stage Non-small Cell Lung Cancer	https://clinicaltrials.gov/study/NCT03030131	TERMINATED	Carcinoma, Non-Small-Cell Lung	DRUG: Durvalumab	Intergroupe Francophone de Cancerologie Thoracique		PHASE2	INTERVENTIONAL
NCT03285763	A Study of Atezolizumab (Tecentriq) to Investigate Long-term Safety and Efficacy in Previously-treated Participants With Locally Advanced or Metastatic Non-small Cell Lung Cancer (NSCLC)	https://clinicaltrials.gov/study/NCT03285763	COMPLETED	Carcinoma, Non-Small-Cell Lung	DRUG: Atezolizumab	Hoffmann-La Roche		PHASE4	INTERVENTIONAL
NCT03786692	Phase II Randomized Trial of Carboplatin+Pemetrexed+Bevacizumab+/- Atezolizumab in Stage IV NSCLC	https://clinicaltrials.gov/study/NCT03786692	RECRUITING	Non-Small Cell Carcinoma of Lung, TNM Stage 4	DRUG: Arm A|DRUG: Arm B	Fox Chase Cancer Center	National Comprehensive Cancer Network	PHASE2	INTERVENTIONAL
NCT02803333	Oncology Research Information Exchange Network (ORIEN) Lung Cancer Study	https://clinicaltrials.gov/study/NCT02803333	COMPLETED	Lung Cancer|Non-small Cell Lung Cancer	OTHER: No Intervention	H. Lee Moffitt Cancer Center and Research Institute	PatientsLikeMe|Ohio State University Comprehensive Cancer Center|AstraZeneca|Genentech, Inc.		OBSERVATIONAL
NCT02039674	A Study of Pembrolizumab (MK-3475) in Combination With Chemotherapy or Immunotherapy in Participants With Non-small Cell Lung Cancer (MK-3475-021/KEYNOTE-021)	https://clinicaltrials.gov/study/NCT02039674	COMPLETED	Non-small Cell Lung Carcinoma	BIOLOGICAL: Pembrolizumab|DRUG: Paclitaxel|DRUG: Carboplatin|BIOLOGICAL: Bevacizumab|DRUG: Pemetrexed|BIOLOGICAL: Ipilimumab|DRUG: Erlotinib|DRUG: Gefitinib	Merck Sharp & Dohme LLC		PHASE1|PHASE2	INTERVENTIONAL
NCT06307249	Precision Therapy for Solid Tumors: Synergistic CDK4/6 Inhibition and Anti-VEGF Targeting LncRNA	https://clinicaltrials.gov/study/NCT06307249	RECRUITING	Cancer|Solid Tumor|Colorectal Cancer|Breast Cancer|Ovarian Cancer|Lung Cancer|Targeted Therapy|Chemotherapy|Immunotherapy|Precision Therapy	GENETIC: SNP|DRUG: Palbociclib 125mg|DRUG: Bevacizumab	Lebanese University	Haykel Hospital	PHASE1	INTERVENTIONAL
NCT03922997	A Study to Investigate the Safety and Efficacy of Atezolizumab in Previously-Treated Patients With Locally Advanced or Metastatic Non-Small Cell Lung Cancer	https://clinicaltrials.gov/study/NCT03922997	COMPLETED	Non-small Cell Lung Cancer	DRUG: Atezolizumab	Hoffmann-La Roche		PHASE3	INTERVENTIONAL
NCT05144698	RAPA-201 Therapy of Solid Tumors	https://clinicaltrials.gov/study/NCT05144698	RECRUITING	Solid Tumor|Breast Cancer|Small Cell and Non-small Cell Lung Cancer|Triple Negative Breast Cancer|Gastric Cancer|Esophageal Adenocarcinoma|Gastric Junction Adenocarcinoma|Esophageal Squamous Cell Carcinoma|Head and Neck Cancer|Squamous Cell Carcinoma of Oral Cavity|Squamous Cell Carcinoma of Larynx|Squamous Cell Carcinoma of Nasopharynx|Squamous Cell Carcinoma of Other Specified Sites of Skin|Car…	BIOLOGICAL: RAPA-201 Rapamycin Resistant T Cells|DRUG: Chemotherapy Prior to RAPA-201 Therapy	Rapa Therapeutics LLC		PHASE1|PHASE2	INTERVENTIONAL
NCT05375084	SHP2 Inhibitor BBP-398 in Combination With Nivolumab in Patients With Advanced Non-Small Cell Lung Cancer With a KRAS Mutation	https://clinicaltrials.gov/study/NCT05375084	RECRUITING	Non Small Cell Lung Cancer|Solid Tumor	DRUG: BBP-398 with nivolumab	Navire Pharma Inc., a BridgeBio company	Bristol-Myers Squibb	PHASE1	INTERVENTIONAL
NCT04371796	Sintilimab (IBI308) in the Neoadjuvant Treatment of Patients With Resectable II-IIIA NSCLC	https://clinicaltrials.gov/study/NCT04371796	UNKNOWN	Lung Diseases|Neoplasms|Respiratory Tract Diseases|Thoracic Neoplasms|Non-small-cell Lung Cancer	DRUG: Sintilimab injection	Sichuan Cancer Hospital and Research Institute	Innovent Biologics, Inc.	PHASE2	INTERVENTIONAL
NCT03838848	KN046 in Patients With Advanced Non-small Cell Lung Cancer	https://clinicaltrials.gov/study/NCT03838848	TERMINATED	Stage IV Non-small Cell Lung Cancer	DRUG: KN046|DRUG: KN046|DRUG: KN046|DRUG: Carboplatin|DRUG: Pemetrexed|DRUG: Ningetinib	Jiangsu Alphamab Biopharmaceuticals Co., Ltd		PHASE2	INTERVENTIONAL
NCT04728724	Neoadjuvant Immunotherapy for Stage III Non-small Cell Lung Cancer	https://clinicaltrials.gov/study/NCT04728724	RECRUITING	Non-small Cell Lung Cancer Stage III	DRUG: Sintilimab|DRUG: Chemotherapy	Shanghai Pulmonary Hospital, Shanghai, China		PHASE2	INTERVENTIONAL
NCT03474497	UCDCC#272: IL-2, Radiotherapy, and Pembrolizumab in Patients Refractory to Checkpoint Blockade	https://clinicaltrials.gov/study/NCT03474497	RECRUITING	Non Small Cell Lung Cancer|Metastatic Melanoma|Metastatic Renal Cell Carcinoma|Head and Neck Squamous Cell Carcinoma	DRUG: IL-2|DRUG: Pembrolizumab|RADIATION: Radiotherapy	Megan Daly, MD	Merck Sharp & Dohme LLC	PHASE1|PHASE2	INTERVENTIONAL
NCT05816499	Cadonilimab in Patients (Pts) With Advanced Non-small Cell Lung Cancer (NSCLC)	https://clinicaltrials.gov/study/NCT05816499	ACTIVE_NOT_RECRUITING	NSCLC Stage IV|NSCLC Stage IIIB|NSCLC Stage IIIC	DRUG: Cadonilimab|DRUG: Anlotinib|DRUG: Docetaxel	Shanghai Chest Hospital	The Affiliated Hospital of Qingdao University|Anhui Provincial Hospital|Zhejiang University	PHASE1|PHASE2	INTERVENTIONAL
NCT03875092	A Study of Carboplatin-Paclitaxel/Nab-Paclitaxel Chemotherapy With or Without Pembrolizumab (MK-3475) in Adults With First Line Metastatic Squamous Non-small Cell Lung Cancer (MK-3475-407/KEYNOTE-407)-China Extension Study	https://clinicaltrials.gov/study/NCT03875092	COMPLETED	Non-small Cell Lung Cancer	BIOLOGICAL: Pembrolizumab|DRUG: Paclitaxel|DRUG: Carboplatin|DRUG: Saline placebo for pembrolizumab	Merck Sharp & Dohme LLC		PHASE3	INTERVENTIONAL
NCT04750083	HX008 Plus Chemotherapy VS Pembrolizumab Plus Chemotherapy As the First-line Treatment in Participants With Advanced or Metastatic Nonsquamous Non-small Cell Lung Cancer	https://clinicaltrials.gov/study/NCT04750083	UNKNOWN	Nonsquamous Non-small Cell Lung Cancer	DRUG: HX008|DRUG: Pembrolizumab|DRUG: pemetrexed|DRUG: cisplatin/carboplatin	Taizhou Hanzhong biomedical co. LTD		PHASE2|PHASE3	INTERVENTIONAL
NCT04459611	Neoadjuvant of Sintilimab Combined With Chemotherapy for Resectable NSCLC（neoSCORE�?https://clinicaltrials.gov/study/NCT04459611	UNKNOWN	Non-small Cell Lung Cancer	BIOLOGICAL: sintilimab|DRUG: pemetrexed|DRUG: Carboplatin|DRUG: albumin-bound paclitaxel	Second Affiliated Hospital, School of Medicine, Zhejiang University		PHASE2	INTERVENTIONAL
NCT02466568	Study of Nivolumab in Combination With GM.CD40L Vaccine in Adenocarcinoma of the Lung	https://clinicaltrials.gov/study/NCT02466568	WITHDRAWN	Lung Cancer|Adenocarcinoma of the Lung	DRUG: Nivolumab|BIOLOGICAL: GM.CD40L Vaccine	H. Lee Moffitt Cancer Center and Research Institute		PHASE1|PHASE2	INTERVENTIONAL
NCT03811379	Toripalimab as Monotherapy for Patients With Small Cell Carcinoma of Esophagus Who Failed Chemotherapy	https://clinicaltrials.gov/study/NCT03811379	UNKNOWN	Small Cell Carcinoma of Esophagus|Advanced Cancer	DRUG: Toripalimab	Sun Yat-sen University		PHASE2	INTERVENTIONAL
NCT04977791	Analysis of Drug Resistance in Immune Checkpoint Inhibitors of Non-small Cell Lung Cancer	https://clinicaltrials.gov/study/NCT04977791	RECRUITING	Non-Small Cell Lung Cancer	DRUG: Anti-PD-1/PD-L1 monoclonal antibody	Shanghai Chest Hospital			OBSERVATIONAL
NCT04144608	Toripalimab Combined With Double Platinum-based Chemotherapy for Initially Unresectable NSCLC	https://clinicaltrials.gov/study/NCT04144608	COMPLETED	Advanced Non Small Cell Lung Cancer	DRUG: Toripalimab	Yongchang Zhang		PHASE2	INTERVENTIONAL
NCT04970043	Camrelizumab Combined With Pemetrexed and Carboplatin for the Study of EGFR-mutated Lung Squamous NSCLC Treatment	https://clinicaltrials.gov/study/NCT04970043	UNKNOWN	Lung Cancer Stage II	DRUG: Camrelizumab+ pemetrexed + platinum	Cancer Institute and Hospital, Chinese Academy of Medical Sciences		NA	INTERVENTIONAL
NCT05766800	Induction Therapy With PD-1 Antibody Combined With Platinum-based Doublet Chemotherapy for Locally-advanced Non-small Cell Lung Cancer	https://clinicaltrials.gov/study/NCT05766800	RECRUITING	Locally Advanced|Non-small Cell Lung Cancer	DRUG: Serplulimab|DRUG: Carboplatin|DRUG: Pemetrexed|DRUG: Nab-paclitaxel|DRUG: Liposomal paclitaxel|PROCEDURE: Surgery|RADIATION: Radiotherapy	Shanghai Pulmonary Hospital, Shanghai, China		PHASE2	INTERVENTIONAL
NCT05760053	Toripalimab Plus Etoposide and Platinum-based Chemotherapy for Genitourinary Small Cell Carcinoma	https://clinicaltrials.gov/study/NCT05760053	RECRUITING	Toripalimab|First-line Treatment	DRUG: EP/EC+PD-1	Sun Yat-sen University		PHASE2	INTERVENTIONAL
NCT04731909	Toripalimab Combined With Anlotinib, Etoposide and Platinum in the Treatment of Extensive-stage Small Cell Lung Cancer	https://clinicaltrials.gov/study/NCT04731909	UNKNOWN	SCLC, Extensive Stage|Lung Cancer|Small Cell Lung Cancer	DRUG: Toripalimab|DRUG: Anlotinib|DRUG: Cisplatin|DRUG: Carboplatin	Third Military Medical University		NA	INTERVENTIONAL
NCT02775435	A Study of Carboplatin-Paclitaxel/Nab-Paclitaxel Chemotherapy With or Without Pembrolizumab (MK-3475) in Adults With First Line Metastatic Squamous Non-small Cell Lung Cancer (MK-3475-407/KEYNOTE-407)	https://clinicaltrials.gov/study/NCT02775435	COMPLETED	Non-small Cell Lung Cancer	BIOLOGICAL: Pembrolizumab|DRUG: Paclitaxel|DRUG: Nab-paclitaxel|DRUG: Carboplatin|DRUG: Saline placebo for pembrolizumab	Merck Sharp & Dohme LLC		PHASE3	INTERVENTIONAL
NCT05692999	Maintenance Pembrolizumab at Usual or Low doSE in Non-squamous Lung Cancer: a Non-inferiority Study	https://clinicaltrials.gov/study/NCT05692999	RECRUITING	Metastatic Non-squamous Lung Cancer	DRUG: Pembrolizumab 200 mg Q6W|DRUG: Pemetrexed 500 mg/m^2 Q3W|DRUG: Pembrolizumab 200 mg Q3W or 400 mg Q6W	Gustave Roussy, Cancer Campus, Grand Paris		PHASE3	INTERVENTIONAL
NCT05451849	A Phase 1/2 Trial of TC-510 In Patients With Advanced Mesothelin-Expressing Cancer	https://clinicaltrials.gov/study/NCT05451849	ACTIVE_NOT_RECRUITING	Mesothelioma|Mesotheliomas Pleural|Mesothelioma, Malignant|Mesothelioma Peritoneum|Ovarian Cancer|Ovarian Serous Adenocarcinoma|Pancreatic Cancer|Pancreatic Adenocarcinoma|Colorectal Cancer|Triple Negative Breast Cancer|TNBC - Triple-Negative Breast Cancer|Ovarian Adenocarcinoma|Pancreatic Neoplasms|Colorectal Neoplasms|Ovarian Neoplasms|Cholangiocarcinoma|Non Small Cell Lung Cancer	BIOLOGICAL: TC-510|DRUG: Fludarabine|DRUG: Cyclophosphamide	TCR2 Therapeutics		PHASE1|PHASE2	INTERVENTIONAL
NCT02469701	Advanced Non-Small Cell Lung Cancer Progressing After at Least One Prior Therapy For Metastatic Disease	https://clinicaltrials.gov/study/NCT02469701	TERMINATED	Non-small Cell Lung Cancer|Lung Cancer|Metastatic Lung Cancer|NSCLC	DRUG: nivolumab and ablation	howard safran	Rhode Island Hospital|The Miriam Hospital	PHASE2	INTERVENTIONAL
NCT04459078	Clinical Study of Camrelizumab Combined With APatinib and Albumin Paclitacxel in Patients With Advanced Lung Adenocarcinoma	https://clinicaltrials.gov/study/NCT04459078	ACTIVE_NOT_RECRUITING	Adenocarcinoma of the Lung	DRUG: Camrelizumab|DRUG: Albumin Paclitacxel|DRUG: Apatinib	Hunan Cancer Hospital	Suzhou Sheng Diya Biomedical Co., Ltd.	PHASE2	INTERVENTIONAL
NCT06406673	A Phase II Clinical Study of Cadonilimab in Treatment-naïve or Relapsed Extensive Small Cell Lung Cancer	https://clinicaltrials.gov/study/NCT06406673	RECRUITING	Extensive Small Cell Lung Cancer	DRUG: Cadonilimab+EC/ET+RT|DRUG: Cadonilimab+vorolanib	Henan Cancer Hospital		PHASE2	INTERVENTIONAL
NCT05522660	Immunotherapy or Targeted Therapy with or Without Stereotactic Radiosurgery for Patients with Brain Metastases from Melanoma or Non-small Cell Lung Cancer	https://clinicaltrials.gov/study/NCT05522660	RECRUITING	Non-Small Cell Lung Cancer|Melanoma	RADIATION: Stereotactic radiosurgery|DRUG: Immune checkpoint inhibitor	ETOP IBCSG Partners Foundation	USZ Foundation	PHASE3	INTERVENTIONAL
NCT03447678	Pembrolizumab in First Line Treatment of Advanced NSCLC Patients With PD-L1 Low Tumors.	https://clinicaltrials.gov/study/NCT03447678	UNKNOWN	Non Small Cell Lung Cancer (NSCLC)	DRUG: Pembrolizumab	Fondazione IRCCS Istituto Nazionale dei Tumori, Milano		PHASE2	INTERVENTIONAL
NCT05757492	Study to Evaluate Safety and PK of CHS-006 in Combination With Toripalimab in Patients With Advanced Solid Tumors	https://clinicaltrials.gov/study/NCT05757492	TERMINATED	Advanced Solid Tumor|Non-Small Cell Lung Cancer|Hepatocellular Carcinoma	DRUG: CHS-006 (anti-TIGIT)|DRUG: toripalimab (anti-PD-1)	Coherus Biosciences, Inc.	Medpace, Inc.|Shanghai Junshi Bioscience Co., Ltd.	PHASE1|PHASE2	INTERVENTIONAL
NCT05965102	Tirellizumab Combined With Chemotherapy Monotherapy for Non-small Cell Lung Cancer	https://clinicaltrials.gov/study/NCT05965102	NOT_YET_RECRUITING	Non-small Cell Lung Cancer	DRUG: Tirelizumab；Chemotherapy monotherapy	Second Affiliated Hospital of Guangzhou Medical University		PHASE1	INTERVENTIONAL
NCT03910127	Study of TQB2450 Combined With Anlotinib in Patients With Advanced Non-small Cell Lung Cancer（NSCLC�?https://clinicaltrials.gov/study/NCT03910127	UNKNOWN	Non-small Cell Lung Cancer	DRUG: TQB2450|DRUG: Anlotinib|DRUG: Anlotinib	Chia Tai Tianqing Pharmaceutical Group Co., Ltd.		PHASE1	INTERVENTIONAL
NCT05597839	Study of DF9001 in Patients With Advanced Solid Tumors	https://clinicaltrials.gov/study/NCT05597839	RECRUITING	Solid Tumor, Adult	DRUG: DF9001|DRUG: pembrolizumab|DRUG: KEYTRUDA®	Dragonfly Therapeutics	Merck Sharp & Dohme LLC	PHASE1|PHASE2	INTERVENTIONAL
NCT06385262	TOP 2301: Neoadjuvant Chemo for NSCLC	https://clinicaltrials.gov/study/NCT06385262	NOT_YET_RECRUITING	Non Small Cell Lung Cancer	DRUG: Alirocumab|DRUG: Cemiplimab|DRUG: Chemotherapy	Duke University	Regeneron Pharmaceuticals	PHASE2	INTERVENTIONAL
NCT03003468	Pembrolizumab + Imprime PGG for Metastatic Non-small Cell Lung Cancer After Progression on First-Line Therapy: Big Ten Cancer Research Consortium BTCRC-LUN15-017	https://clinicaltrials.gov/study/NCT03003468	COMPLETED	Non-Small Cell Lung Cancer	DRUG: Imprime PGG|DRUG: MK-3475|DRUG: Imprime PGG	Lawrence Feldman, MD	Merck Sharp & Dohme LLC|HiberCell, Inc.	PHASE1|PHASE2	INTERVENTIONAL
NCT06483347	Checkpoint Inhibitor Combinations Therapy as First Line for Inoperable Lung Cancer Via IT	https://clinicaltrials.gov/study/NCT06483347	RECRUITING	Lung Cancer|Inoperable Disease	DRUG: ipilimumab+pembrolizumab or ipilimumab+durvalumab, idarubicin, bevacizumab	Second Affiliated Hospital of Guangzhou Medical University		PHASE2	INTERVENTIONAL
NCT05887492	Study of TNG260 and an Anti-PD Antibody in STK11 Mutated Solid Tumors	https://clinicaltrials.gov/study/NCT05887492	RECRUITING	Non Small Cell Lung Cancer|Solid Tumors, Adult|Endometrial Cancer|Pancreatic Cancer|Cervical Cancer|Breast Cancer|Carcinoma of Unknown Primary	DRUG: TNG260|DRUG: Pembrolizumab	Tango Therapeutics, Inc.		PHASE1|PHASE2	INTERVENTIONAL
NCT04629027	Evaluation System for the Efficacy of Immunologic Checkpoint Inhibitors in NSCLC	https://clinicaltrials.gov/study/NCT04629027	UNKNOWN	Non Small Cell Lung Cancer	DRUG: Immune checkpoint inhibitor	Peking University Cancer Hospital & Institute			OBSERVATIONAL
NCT03562871	IO102 With Pembrolizumab, With or Without Chemotherapy, as First-line Treatment of Metastatic NSCLC	https://clinicaltrials.gov/study/NCT03562871	COMPLETED	NSCLC	BIOLOGICAL: IO102|BIOLOGICAL: pembrolizumab (Keytruda)|DRUG: Carboplatin (Carboplatin Kabi)|DRUG: Pemetrexed (Pemetrexed Alvogen)	IO Biotech	Merck Sharp & Dohme LLC	PHASE1|PHASE2	INTERVENTIONAL
NCT03509584	Phase I Multicenter Trial Combining Nivolumab, Ipilimumab and Hypo-fractionated Radiotherapy for Pretreated Advanced Stage Non-small Cell Lung Cancer Patients	https://clinicaltrials.gov/study/NCT03509584	TERMINATED	Non-small Cell Lung Cancer	RADIATION: hypofractionated radiotherapy|DRUG: nivolumab|DRUG: Ipilimumab	Assistance Publique Hopitaux De Marseille		PHASE1	INTERVENTIONAL
NCT04840004	Efficacy and Safety of PVT-1 Treatment in Patients With Advanced Non-Small Cell Lung Cancer	https://clinicaltrials.gov/study/NCT04840004	RECRUITING	Non Small Cell Lung Cancer|Advanced Cancer|Refractory Cancer	DRUG: PVT-1	PlusVitech S.L.	ECONiX Araştırma Analiz ve Danışmanlık A.Ş.	PHASE2	INTERVENTIONAL
NCT05872867	Study of WM-A1-3389 in Participants With Advanced or Metastatic Solid Tumors and Non-Small Cell Lung Cancer (MK-3475-E90/KEYNOTE-E90)	https://clinicaltrials.gov/study/NCT05872867	RECRUITING	Advanced Solid Tumor|Metastatic Solid Tumor|Lung Cancer|Colorectal Cancer|Pancreatic Cancer|Cholangiocarcinoma|Head and Neck Cancer|Non Small Cell Lung Cancer	BIOLOGICAL: WM-A1-3389|BIOLOGICAL: Pembrolizumab	Wellmarker Bio	Merck Sharp & Dohme LLC	PHASE1	INTERVENTIONAL
NCT04063501	Longitudinal Evaluation of Microbial and Host Signatures During Immunotherapy for Lung Cancer	https://clinicaltrials.gov/study/NCT04063501	RECRUITING	Lung Cancer	OTHER: Bronchoscopy|OTHER: Research Procedures	NYU Langone Health	National Cancer Institute (NCI)		OBSERVATIONAL
NCT04606472	A Study of SI-B003, a PD-1/CTLA-4 Bispecific Antibody, in Patients With Advanced Solid Tumors	https://clinicaltrials.gov/study/NCT04606472	RECRUITING	Solid Tumor	DRUG: SI-B003	Sichuan Baili Pharmaceutical Co., Ltd.	SystImmune Inc.	PHASE1	INTERVENTIONAL
NCT06623136	A Study of ES102 in Combination With Toripalimab in Subjects With Advanced Non-small Cell Lung Cancer	https://clinicaltrials.gov/study/NCT06623136	NOT_YET_RECRUITING	Non-Small Cell Lung Cancer	DRUG: ES102|DRUG: Toripalimab	Elpiscience (Suzhou) Biopharma, Ltd.		PHASE2	INTERVENTIONAL
NCT05576077	A Study of TBio-4101 (TIL) and Pembrolizumab in Patients With Advanced Solid Tumors	https://clinicaltrials.gov/study/NCT05576077	RECRUITING	Breast Cancer|Colorectal Cancer|Uveal Melanoma|Cutaneous Melanoma|Non-Small Cell Lung Cancer|Head and Neck Squamous Cell Carcinoma	BIOLOGICAL: TBio-4101|DRUG: Pembrolizumab	Turnstone Biologics, Corp.		PHASE1	INTERVENTIONAL
NCT04033354	A Randomized, Double-blind, Placebo Controlled Phase III Study to Investigate Efficacy and Safety of First-Line Treatment With HLX10 + Chemotherapy (Carboplatin-Nanoparticle Albumin Bound (Nab) Paclitaxel) in Patients With Stage IIIB/IIIC or IV NSCLC	https://clinicaltrials.gov/study/NCT04033354	ACTIVE_NOT_RECRUITING	Squamous Non Small Cell Lung Cancer	DRUG: HLX10|DRUG: carboplatin and nab paclitaxel|DRUG: Placebo	Shanghai Henlius Biotech		PHASE3	INTERVENTIONAL
NCT03150875	A Study Comparing the Efficacy and Safety Between IBI308 and Docetaxel in Patients With Advanced or Metastatic NSCLC	https://clinicaltrials.gov/study/NCT03150875	COMPLETED	Non-small Cell Lung Cancer	DRUG: IBI308|DRUG: Docetaxel	Innovent Biologics (Suzhou) Co. Ltd.		PHASE3	INTERVENTIONAL
NCT05325684	PD-L1 Inhibitor Rechallenge After PD-1 Immunotherapy for Patients With Solid Tumor Beyond Lung Cancer	https://clinicaltrials.gov/study/NCT05325684	UNKNOWN	Efficacy|Safety	DRUG: PD-L1 inhibitor	The Affiliated Hospital of Qingdao University		PHASE1|PHASE2	INTERVENTIONAL
NCT04586465	Dynamic PET/CT Evaluated the Response of Neoadjuvant Anti-PD1 Combination With Chemotherapy for Ⅱa-Ⅲb NSCLC	https://clinicaltrials.gov/study/NCT04586465	UNKNOWN	Non-small Cell Lung Cancer Stage II|Non-small Cell Lung Cancer Stage III|PET/CT	DRUG: pembrolizumab, pemetrexed, gemcitabine, cisplatin, carboplatin	Fifth Affiliated Hospital, Sun Yat-Sen University		PHASE2	INTERVENTIONAL
NCT02434081	NIvolumab COmbination With Standard First-line Chemotherapy and Radiotherapy in Locally Advanced Stage IIIA/B Non-Small Cell Lung Carcinoma	https://clinicaltrials.gov/study/NCT02434081	COMPLETED	Non-small Cell Lung Cancer Stage III	DRUG: Nivolumab	ETOP IBCSG Partners Foundation	Bristol-Myers Squibb|Frontier Science Foundation, Hellas	PHASE2	INTERVENTIONAL
NCT05598853	Intrathecal Double Checkpoint Inhibition	https://clinicaltrials.gov/study/NCT05598853	RECRUITING	Leptomeningeal Metastasis|Non-small Cell Lung Cancer Stage IV|Melanoma Stage IV	DRUG: intrathecal nivolumab and intrathecal ipilimumab	University of Zurich		PHASE1	INTERVENTIONAL
NCT04137900	Safety, Tolerability and Pharmacokinetics of a Monoclonal Antibody Specific to B-and T-Lymphocyte Attenuator (BTLA) as Monotherapy and in Combination With an Anti-PD1 Monoclonal Antibody for Injection in Subjects With Advanced Malignancies	https://clinicaltrials.gov/study/NCT04137900	RECRUITING	Advanced Unresectable Solid Tumor|Metastatic Solid Tumor	DRUG: TAB004|DRUG: Toripalimab	TopAlliance Biosciences	Shanghai Junshi Bioscience Co., Ltd.|CTI Clinical Trial and Consulting Services	PHASE1	INTERVENTIONAL
NCT06616584	Adding the Immunotherapy Drug Cemiplimab to Usual Treatment for People With Advanced Non-Small Cell Lung Cancer Who Had Previous Treatment With Platinum Chemotherapy and Immunotherapy (An Expanded Lung-MAP Treatment Trial)	https://clinicaltrials.gov/study/NCT06616584	NOT_YET_RECRUITING	Recurrent Lung Non-Small Cell Carcinoma|Stage IV Lung Cancer AJCC v8	PROCEDURE: Biospecimen Collection|BIOLOGICAL: Cemiplimab|PROCEDURE: Computed Tomography|DRUG: Dexamethasone|DRUG: Docetaxel|PROCEDURE: Magnetic Resonance Imaging|BIOLOGICAL: Ramucirumab	SWOG Cancer Research Network	Regeneron Pharmaceuticals|National Cancer Institute (NCI)	PHASE2|PHASE3	INTERVENTIONAL
NCT04427475	Prediction of Immunotherapeutic Effect of Advanced Non-small Cell Lung Cancer	https://clinicaltrials.gov/study/NCT04427475	UNKNOWN	NSCLC Patients	DRUG: pabolizumab|DRUG: nafulizumab	Fudan University		NA	INTERVENTIONAL
NCT03667716	COM701 (an Inhibitor of PVRIG) in Subjects With Advanced Solid Tumors.	https://clinicaltrials.gov/study/NCT03667716	COMPLETED	Advanced Cancer|Ovarian Cancer|Breast Cancer|Lung Cancer|Endometrial Cancer|Ovarian Neoplasm|Triple Negative Breast Cancer|Lung Neoplasm|Neoplasm Malignant|Colo-rectal Cancer	DRUG: COM701|DRUG: COM701 with Opdivo (Nivolumab).	Compugen Ltd	Bristol-Myers Squibb	PHASE1	INTERVENTIONAL
NCT03575793	A Phase I/II Study of Nivolumab, Ipilimumab and Plinabulin in Patients With Recurrent Small Cell Lung Cancer	https://clinicaltrials.gov/study/NCT03575793	ACTIVE_NOT_RECRUITING	Lung Cancer|SCLC	DRUG: Nivolumab|DRUG: Plinabulin|DRUG: Ipilimumab	Salma Sabbour	BeyondSpring Pharmaceuticals Inc.|Bristol-Myers Squibb|Rutgers Cancer Institute of New Jersey	PHASE1|PHASE2	INTERVENTIONAL
NCT03515629	REGN2810 (Anti-PD-1 Antibody), Platinum-based Doublet Chemotherapy, and Ipilimumab (Anti-CTLA-4 Antibody) Versus Pembrolizumab Monotherapy in Patients With Lung Cancer	https://clinicaltrials.gov/study/NCT03515629	TERMINATED	Non-small Cell Lung Cancer	DRUG: REGN2810/ipi|DRUG: REGN2810/chemo/ipi|DRUG: Pembrolizumab	Regeneron Pharmaceuticals	Sanofi	PHASE3	INTERVENTIONAL
NCT03176173	Radical-Dose Image Guided Radiation Therapy in Treating Patients With Metastatic Non-small Cell Lung Cancer Undergoing Immunotherapy	https://clinicaltrials.gov/study/NCT03176173	ACTIVE_NOT_RECRUITING	Stage IV Non-Small Cell Lung Cancer	RADIATION: Image-guided Radiation Therapy|DRUG: Immunotherapy (physician's choice for standard of care immunotherapy)	Stanford University		NA	INTERVENTIONAL
NCT05754203	Efficacy and Safety of Super-hyperfractionation Pulse Radiotherapy Combined With ICIs for Advanced NSCLC	https://clinicaltrials.gov/study/NCT05754203	RECRUITING	Lung Cancer|Immune Checkpoint Inhibitor|Radiotherapy	RADIATION: Super-hyperfractionation Pulse Radiotherapy	Xinqiao Hospital of Chongqing		NA	INTERVENTIONAL
NCT04875585	Trial Exploring Combined Neoadjuvant Therapy With Pembrolizumab/Lenvatinib + Adjuvant Pembrolizumab in Pat. With NSCLC	https://clinicaltrials.gov/study/NCT04875585	RECRUITING	Non Small Cell Lung Cancer	DRUG: neoadjuvant therapy with Pembrolizumab/Lenvatinib|PROCEDURE: Surgery|DRUG: Adjuvant Treatment Phase	Medical University Innsbruck	Merck Sharp & Dohme LLC	PHASE2	INTERVENTIONAL
NCT04133337	Apatinib Combined With SHR-1210 Injection in the Treatment of Patients With Removable IB-IIIA NSCLC	https://clinicaltrials.gov/study/NCT04133337	UNKNOWN	Lung Diseases|Neoplasms|Respiratory Tract Diseases|Thoracic Neoplasms|Non-small-cell Lung Cancer	DRUG: Apatinib|DRUG: SHR-1210	Sichuan Cancer Hospital and Research Institute	Jiangsu HengRui Medicine Co., Ltd.	PHASE1|PHASE2	INTERVENTIONAL
NCT05788484	A Study of CDX-585 in Patients With Advanced Malignancies	https://clinicaltrials.gov/study/NCT05788484	RECRUITING	Non-small Cell Lung Cancer|Gastric Cancer|Head and Neck Cancer|Ovarian Cancer|Primary Peritoneal Carcinoma|Fallopian Tube Cancer|Bladder Urothelial Carcinoma|Colorectal Cancer|Esophageal Cancer|Hepatic Cancer|Renal Cell Carcinoma|Cholangiocarcinoma|Pancreatic Cancer|Other Solid Tumors	DRUG: CDX-585	Celldex Therapeutics		PHASE1	INTERVENTIONAL
NCT05745350	First Line Pembrolizumab, Plinabulin Plus Etoposide and Platinum (EP) for ES-SCLC	https://clinicaltrials.gov/study/NCT05745350	NOT_YET_RECRUITING	Small Cell Lung Cancer Extensive Stage	DRUG: Pembrolizumab, Plinabulin plus Etoposide and Platinum	Xiaorong Dong		PHASE2	INTERVENTIONAL
NCT05429463	Neoadjuvant Therapy of Sintilimab Combined With Chemotherapy for Resectable Squamous Cell NSCLC（neoSCORE Ⅱ）	https://clinicaltrials.gov/study/NCT05429463	RECRUITING	Squamous Cell Non-small Cell Lung Cancer	BIOLOGICAL: Sintilimab|DRUG: Carboplatin|DRUG: Albumin-Bound Paclitaxel	Second Affiliated Hospital, School of Medicine, Zhejiang University		PHASE3	INTERVENTIONAL
NCT06031597	Radiotherapy Combined With ICIs as Treatment for LA-NSCLC After Failing Induction Immunochemotherapy	https://clinicaltrials.gov/study/NCT06031597	NOT_YET_RECRUITING	Non-small Cell Lung Cancer Stage III	RADIATION: radiotherapy|DRUG: Platinum-Based Drug|DRUG: Immunotherapy|DRUG: Immunotherapeutic Agent	Zhejiang Cancer Hospital		PHASE3	INTERVENTIONAL
NCT06256237	Neoadjuvant Therapy With Toripalimab and JS004 Combined With Etoposide and Platinum Chemotherapy for Limited-stage Small Cell Lung Cancer : A Phase 2 Trial	https://clinicaltrials.gov/study/NCT06256237	RECRUITING	Limited Stage Small Cell Lung Cancer	DRUG: JS004|DRUG: Toripalimab|PROCEDURE: surgery|DRUG: Etoposide|DRUG: Platinum	Shanghai Pulmonary Hospital, Shanghai, China		PHASE2	INTERVENTIONAL
NCT06127303	Toripalimab Combined With Cryoablation for First-line Oligo-progression in Driver-negative Advanced NSCLC	https://clinicaltrials.gov/study/NCT06127303	NOT_YET_RECRUITING	Non-small Cell Lung Cancer	DRUG: Toripalimab|OTHER: Cryoablation	Shanghai Chest Hospital		PHASE2	INTERVENTIONAL
NCT03777124	Phase II Study of SHR-1210(Anti-PD-1 Antibody) Combination With Apatinib Versus Pemetrexed and Carboplatin in Subjects With KRAS Mutant Stage IV Non-squamous Non-small Cell Lung Cancer	https://clinicaltrials.gov/study/NCT03777124	UNKNOWN	NSCLC Stage IV|KRAS Gene Mutation|PD-1 Antibody|Chemotherapy Effect	DRUG: SHR-1210|DRUG: Apatinib|DRUG: Pemetrexed|DRUG: Carboplatin	Jiangsu HengRui Medicine Co., Ltd.	Shanghai Chest Hospital	PHASE2	INTERVENTIONAL
NCT04791839	Safety and Efficacy of Zimberelimab (AB122) in Combination With Domvanalimab (AB154) and Etrumadenant (AB928) in Patients With Previously Treated Non-Small Cell Lung Cancer	https://clinicaltrials.gov/study/NCT04791839	ACTIVE_NOT_RECRUITING	Non Small Cell Lung Cancer|Non-small Cell Carcinoma|Non-small Cell Lung Cancer	DRUG: Zimberelimab|DRUG: Domvanalimab|DRUG: Etrumadenant	Washington University School of Medicine	Arcus Biosciences, Inc.	PHASE2	INTERVENTIONAL
NCT05303493	Camu-Camu Prebiotic and Immune Checkpoint Inhibition in Patients With Non-small Cell Lung Cancer and Melanoma	https://clinicaltrials.gov/study/NCT05303493	RECRUITING	NSCLC Stage IV|Melanoma Stage IV|Unresectable Melanoma|Advanced Non-Small Cell Lung Cancer	BIOLOGICAL: Camu Camu Capsules (Camu Camu powder encapsulated (500mg each) + ICI	Centre hospitalier de l'Université de Montréal (CHUM)		PHASE1	INTERVENTIONAL
NCT03701607	Effect of Chemotherapy on PD-L1 in NSCLC	https://clinicaltrials.gov/study/NCT03701607	UNKNOWN	Chemotherapy|Immunotherapy|PD-L1	OTHER: PD-L1 group	Baodong Qin			OBSERVATIONAL
NCT03983928	Study of TQB2450 Combined With Anlotinib in the Treatment of Mutation Positive Lung Cancer	https://clinicaltrials.gov/study/NCT03983928	UNKNOWN	Lung Cancer	DRUG: TQB2450|DRUG: Anlotinib	Chia Tai Tianqing Pharmaceutical Group Co., Ltd.		PHASE1|PHASE2	INTERVENTIONAL
NCT06494241	Small/Middle Tier Cities and County Lung Cancer Quality Improvement Project (QIP) Study	https://clinicaltrials.gov/study/NCT06494241	NOT_YET_RECRUITING	Carcinoma, Non-Small-Cell Lung|Lung Neoplasms|Respiratory Tract Neoplasms|Thoracic Neoplasms|Neoplasms by Site|Neoplasms|Lung Diseases|Respiratory Tract Diseases|Carcinoma, Bronchogenic|Bronchial Neoplasms		AstraZeneca			OBSERVATIONAL
NCT04015778	A Two-arm (Phase 2) Exploratory Study of Nivolumab Monotherapy or in Combination With Nab-paclitaxel and Carboplatin in Early Stage NSCLC in China	https://clinicaltrials.gov/study/NCT04015778	UNKNOWN	Non Small Cell Lung Cancer	BIOLOGICAL: Nivolumab|DRUG: carboplatin|DRUG: nab-paclitaxel	Guangdong Association of Clinical Trials	Bristol-Myers Squibb	PHASE2	INTERVENTIONAL
NCT03802240	Sintilimab ± IBI305 Plus Chemotherapy (Pemetrexed + Cisplatin) for EGFRm + Locally Advanced or Metastasis Non-Squamous NSCLC Patients After EGFR-TKI Treatment Failure	https://clinicaltrials.gov/study/NCT03802240	COMPLETED	Non-Squamous Non-Small Cell Lung Cancer	DRUG: Sintilimab|DRUG: IBI305|DRUG: Pemetrexed|DRUG: Cisplatin|DRUG: Placebo1|DRUG: Placebo2	Innovent Biologics (Suzhou) Co. Ltd.		PHASE3	INTERVENTIONAL
NCT02504372	Study of Pembrolizumab (MK-3475) vs Placebo for Participants With Non-small Cell Lung Cancer After Resection With or Without Standard Adjuvant Therapy (MK-3475-091/KEYNOTE-091)	https://clinicaltrials.gov/study/NCT02504372	ACTIVE_NOT_RECRUITING	Non-small Cell Lung Cancer	BIOLOGICAL: Pembrolizumab|OTHER: Placebo	Merck Sharp & Dohme LLC	ETOP|European Organisation for Research and Treatment of Cancer - EORTC	PHASE3	INTERVENTIONAL
NCT04699188	Study of JDQ443 in Patients With Advanced Solid Tumors Harboring the KRAS G12C Mutation	https://clinicaltrials.gov/study/NCT04699188	RECRUITING	KRAS G12C Mutant Solid Tumors|Carcinoma, Non-Small-Cell Lung|Carcinoma, Colorectal|Cancer of Lung|Cancer of the Lung|Lung Cancer|Neoplasms, Lung|Neoplasms, Pulmonary|Pulmonary Cancer|Pulmonary Neoplasms	DRUG: JDQ443|DRUG: TNO155|BIOLOGICAL: tislelizumab	Novartis Pharmaceuticals		PHASE1|PHASE2	INTERVENTIONAL
NCT03850444	Study of Pembrolizumab (MK-3475) Versus Platinum-Based Chemotherapy for Participants With Programmed Cell Death-Ligand 1 (PD-L1)-Positive Advanced or Metastatic Non-Small Cell Lung Cancer (MK-3475-042/KEYNOTE-042)-China Extension Study	https://clinicaltrials.gov/study/NCT03850444	COMPLETED	Non-small Cell Lung Cancer	BIOLOGICAL: pembrolizumab|DRUG: carboplatin|DRUG: paclitaxel|DRUG: pemetrexed	Merck Sharp & Dohme LLC		PHASE3	INTERVENTIONAL
NCT04490564	Validation of Molecular Diagnostic Assays to Detect Cancer Biomarkers in Blood and Primary Tumor in HNSCC/NSCLC/Melanoma	https://clinicaltrials.gov/study/NCT04490564	ACTIVE_NOT_RECRUITING	Head and Neck Squamous Cell Carcinoma|Non Small Cell Lung Cancer|Melanoma	DIAGNOSTIC_TEST: PD-L1 Kit	Pharmassist Ltd	University of Athens		OBSERVATIONAL
NCT06329908	DC Combined With ICIs in the Treatment of Advanced Lung Cancer Resistant to ICIs	https://clinicaltrials.gov/study/NCT06329908	RECRUITING	Lung Cancer	DRUG: LG002	Zhen-Yu Ding		EARLY_PHASE1	INTERVENTIONAL
NCT04171284	SCT-I10A or Placebo Plus Docetaxel With Previously Treated Squamous Cell Non-small Cell Lung Cancer	https://clinicaltrials.gov/study/NCT04171284	TERMINATED	Squamous-cell Non-Small-cell Lung Cancer	DRUG: SCT-I10|DRUG: Docetaxel|DRUG: Placebo	Sinocelltech Ltd.		PHASE3	INTERVENTIONAL
NCT06554613	Olanzapine Impact on First-line Immunotherapy for Advanced EGFR-negative NSCLC	https://clinicaltrials.gov/study/NCT06554613	NOT_YET_RECRUITING	Non-Small Cell Lung Cancer	DRUG: Olanzapine|DRUG: Nivolumab	Second Affiliated Hospital of Nanchang University		PHASE2	INTERVENTIONAL
NCT04722406	Tumor Growth Rate (TGR) Predicts Clinical Outcomes for Advanced Non-small Cell Lung Cancer Undergoing Immunotherapy.	https://clinicaltrials.gov/study/NCT04722406	UNKNOWN	Non-Small Cell Lung Cancer	OTHER: This item is not applicable to our observational study.	Sun Yat-sen University	Guangdong Provincial Hospital of Traditional Chinese Medicine|Shanghai Chest Hospital		OBSERVATIONAL
NCT06139419	The Impact of Thymosin α-1 on the Efficacy of Concurrent Chemoradiotherapy Followed by Immunotherpay Consolidation for Locally Advanced NSCLC	https://clinicaltrials.gov/study/NCT06139419	RECRUITING	Non-small Cell Lung Cancer	RADIATION: definitive radiotherapy|DRUG: induction chemo-immunotherapy|DRUG: concurrent chemotherapy|DRUG: Immunotheapy consolidation|DRUG: Thymosin Alpha1	Sun Yat-sen University		PHASE2	INTERVENTIONAL
NCT05812534	Study of Cadonilimab Combined With Bevacizumab and Chemotherapy for Advanced Nonsquamous Non-small Cell Lung Cancer Patients With Untreated Brain Metastases	https://clinicaltrials.gov/study/NCT05812534	NOT_YET_RECRUITING	Non Small Cell Lung Cancer|Brain Metastases	DRUG: Cadonilimab	Second Affiliated Hospital of Nanchang University	Hunan Cancer Hospital|Fujian Cancer Hospital	PHASE2	INTERVENTIONAL
NCT06496009	The Clinical Characteristics and Efficacy of Immunotherapy in First-line PD-L1-negative Advanced NSCLC Patients	https://clinicaltrials.gov/study/NCT06496009	NOT_YET_RECRUITING	NSCLC	DRUG: PD-1 Inhibitors	Shanghai Pulmonary Hospital, Shanghai, China			OBSERVATIONAL
NCT06478108	Interventional Software for Multi-immunotherapy of Solid Tumors	https://clinicaltrials.gov/study/NCT06478108	RECRUITING	Lung Cancer|Liver Cancer|Solid Tumor, Adult	DEVICE: IRSW-MIM	Second Affiliated Hospital of Guangzhou Medical University	Immuno (Guangzhou) Biomedicine S&T Ltd	PHASE2|PHASE3	INTERVENTIONAL
NCT01905657	Study of Two Doses of Pembrolizumab (MK-3475) Versus Docetaxel in Previously Treated Participants With Non-Small Cell Lung Cancer (MK-3475-010/KEYNOTE-010)	https://clinicaltrials.gov/study/NCT01905657	COMPLETED	Non Small Cell Lung Cancer (NSCLC)	BIOLOGICAL: Pembrolizumab|DRUG: Docetaxel	Merck Sharp & Dohme LLC		PHASE2|PHASE3	INTERVENTIONAL
NCT03664024	Biomarkers of Response to Pembrolizumab Combined With Chemotherapy in Non-Small Cell Lung Cancer (KEYNOTE-782, MK-3475-782)	https://clinicaltrials.gov/study/NCT03664024	COMPLETED	Non-Small Cell Lung Cancer	DRUG: Pembrolizumab|DRUG: Pemetrexed|DRUG: Carboplatin|DRUG: Cisplatin	Merck Sharp & Dohme LLC		PHASE2	INTERVENTIONAL
NCT06375187	Engineering Tumor Infiltrating Lymphocytes Injection (GC203 TIL) for the Treatment of Advanced Malignant Solid Tumors	https://clinicaltrials.gov/study/NCT06375187	RECRUITING	Solid Tumor|Gynecologic Cancer|Breast Cancer|Gastrointestinal Cancer|Lung Cancer	BIOLOGICAL: Engineering Tumor Infiltrating Lymphocytes	Shanghai Juncell Therapeutics		PHASE1	INTERVENTIONAL
NCT06311981	Carbon Ion Radiotherapy for Locally Advanced Lung Cancer in Elderly Patients	https://clinicaltrials.gov/study/NCT06311981	RECRUITING	Non-small Cell Lung Cancer|Older People|Carbon Ion Radiotherapy|Radiotherapy Side Effect	RADIATION: carbon ion radiotherapy|OTHER: targeted therapy|OTHER: single regimen chemotherapy in sequence with radiotherapy	Jian Chen		PHASE2	INTERVENTIONAL
NCT05319574	SBRT Followed by Neoadjuvant Immunochemotherapy in Resectable Stage II to III Non-small Cell Lung Cancer	https://clinicaltrials.gov/study/NCT05319574	ACTIVE_NOT_RECRUITING	Carcinoma, Non-Small-Cell Lung	RADIATION: SBRT|DRUG: Tislelizumab	Sun Yat-sen University		PHASE2	INTERVENTIONAL
NCT04726215	Imaging of T-cell Activation With [18F]F-AraG in Advanced Non Small Cell Lung Cancer	https://clinicaltrials.gov/study/NCT04726215	RECRUITING	Non Small Cell Lung Cancer	DRUG: [18F]F AraG	CellSight Technologies, Inc.		PHASE2	INTERVENTIONAL
NCT06357598	Preoperative Neoadjuvant Immunotherapy Combined With Chemotherapy for Stage �?Unresectable Non-small Cell Lung Cancer	https://clinicaltrials.gov/study/NCT06357598	RECRUITING	Non-small-cell Lung Cancer (NSCLC)	DRUG: Tislelizumab|DRUG: Pemetrexed (Non-squamous NSCLC) or Nab-paclitaxel(Squamous NSCLC)|DRUG: Carboplatin or Cisplatin|PROCEDURE: Surgery	The Affiliated Hospital of Qingdao University		PHASE4	INTERVENTIONAL
NCT03732664	ICIs Neoadjuvant Therapy in Resectable Non-Small-Cell Lung Cancer	https://clinicaltrials.gov/study/NCT03732664	COMPLETED	High-Risk Resectable NSCLC	DRUG: Nivolumab, Pembrolizumab, Toripalimab, Sintilimab, Sintilimab, Tislelizumab, Durvalumab	Second Affiliated Hospital, School of Medicine, Zhejiang University		PHASE1	INTERVENTIONAL
NCT03960021	Immune Mechanisms After Radiofrequency Ablation of Pulmonary Metastases From Colorectal Cancer Origin	https://clinicaltrials.gov/study/NCT03960021	COMPLETED	Immune Evasion, Tumor|Neoplastic Cells, Circulating|Circulating Tumor Cell|Pulmonary Metastasis|Colo-rectal Cancer	RADIATION: RFA interventions	Institut Bergonié	Groupement Interrégional de Recherche Clinique et d'Innovation	NA	INTERVENTIONAL
NCT04173325	Feasibility and Safety Study of Nivolumab With Irinotecan for Small Cell Lung Cancer	https://clinicaltrials.gov/study/NCT04173325	TERMINATED	Small-cell Lung Cancer|Small Cell Lung Carcinoma	DRUG: Nivolumab 10 MG/ML Intravenous Solution [OPDIVO]|DRUG: Irinotecan Injection [Camptosar]	Augusta University		PHASE1	INTERVENTIONAL
NCT04701307	Niraparib and Dostarlimab for the Treatment of Small Cell Lung Cancer and Other High-Grade Neuroendocrine Carcinomas	https://clinicaltrials.gov/study/NCT04701307	ACTIVE_NOT_RECRUITING	Lung Small Cell Carcinoma|Neuroendocrine Carcinoma|Stage III Lung Cancer AJCC v8|Stage IIIA Lung Cancer AJCC v8|Stage IIIB Lung Cancer AJCC v8|Stage IIIC Lung Cancer AJCC v8	BIOLOGICAL: Dostarlimab|DRUG: Niraparib	M.D. Anderson Cancer Center		PHASE2	INTERVENTIONAL
NCT03121417	Nivolumab in Treating Patients With Advanced Metastatic Non-small Cell Lung Cancer	https://clinicaltrials.gov/study/NCT03121417	WITHDRAWN	Recurrent Non-Small Cell Lung Carcinoma|Stage IV Non-Small Cell Lung Cancer	BIOLOGICAL: Nivolumab	Emory University	Bristol-Myers Squibb	PHASE2	INTERVENTIONAL
NCT04473703	Cardiac Adverse Reactions Related to Immune Checkpoint Inhibitor in NSCLC Patients	https://clinicaltrials.gov/study/NCT04473703	UNKNOWN	Adverse Reactions|Immune Checkpoint Inhibitor|Non-Small Cell Lung Cancer Patients|Cardiac Event	DRUG: renin-angiotensin system inhibitors or angiotensin-receptor-neprilysin inhibitor	Shanghai Chest Hospital			OBSERVATIONAL
NCT04262856	Study to Evaluate Monotherapy and Combination Immunotherapies in Participants With PD-L1 Positive Non-small Cell Lung Cancer	https://clinicaltrials.gov/study/NCT04262856	ACTIVE_NOT_RECRUITING	Non Small Cell Lung Cancer|Nonsquamous Non Small Cell Lung Cancer|Squamous Non Small Cell Lung Cancer|Lung Cancer	DRUG: Domvanalimab|DRUG: Etrumadenant|DRUG: Zimberelimab	Arcus Biosciences, Inc.	Gilead Sciences	PHASE2	INTERVENTIONAL
NCT06538012	TIL Therapy Combined With Pembrolizumab for Advanced or Metastatic Refractory Lung Cancer	https://clinicaltrials.gov/study/NCT06538012	RECRUITING	Lung Cancer|Lung Cancer Metastatic|Lung Cancer, Non-small Cell|Lung Cancer Recurrent	BIOLOGICAL: Tumor Infiltrating Lymphocytes (TIL)|DRUG: Cyclophosphamide|DRUG: Fludarabine|DRUG: Interleukin-2|DRUG: Pembrolizumab	Essen Biotech		PHASE1|PHASE2	INTERVENTIONAL
NCT04007068	FDG PET/CT Radiomics Analyses of Lung Cancer Patients Treated With Immunotherapy	https://clinicaltrials.gov/study/NCT04007068	UNKNOWN	Correlation of iRADIOMICS and irRC With Survival	DIAGNOSTIC_TEST: FDG PET/CT	Institute of Oncology Ljubljana	University of Ljubljana		OBSERVATIONAL
NCT03761017	MGD019 DART® Protein in Unresectable/Metastatic Cancer	https://clinicaltrials.gov/study/NCT03761017	ACTIVE_NOT_RECRUITING	Squamous Cell Non Small Cell Lung Cancer|Prostate Cancer Metastatic|Cutaneous Melanoma|Colorectal Cancer|Advanced Cancer|Solid Tumor, Adult	BIOLOGICAL: Lorigerlimab	MacroGenics		PHASE1	INTERVENTIONAL
NCT04646837	Mechanism of Response to IMFINZI Neoadjuvant Therapy in Non-small Cell Lung Cancer Patients Based on Multiple-omics Models	https://clinicaltrials.gov/study/NCT04646837	RECRUITING	Non-small Cell Lung Cancer	DRUG: Durvalumab|DRUG: Albumin Paclitaxel|DRUG: Carboplatin/Cisplatin	Peking Union Medical College Hospital	AstraZeneca	PHASE1|PHASE2	INTERVENTIONAL
NCT04601402	GEN-001 (Live Biotherapeutic Product) and Avelumab Combination Study for Patients With Solid Tumors Who Have Progressed on Anti-PD-(L)1 Therapy	https://clinicaltrials.gov/study/NCT04601402	COMPLETED	Solid Tumor|Non Small Cell Lung Cancer|Squamous Cell Carcinoma of Head and Neck|Urothelial Carcinoma	DRUG: GEN-001|DRUG: Avelumab	Genome & Company	Merck KGaA, Darmstadt, Germany|Pfizer	PHASE1	INTERVENTIONAL
NCT04055792	Sintilimab Combined With Anlotinib as Second or Further-line Therapy for ED-SCLC	https://clinicaltrials.gov/study/NCT04055792	COMPLETED	Extensive Disease Small Cell Lung Cancer	DRUG: Sintilimab	Henan Cancer Hospital		PHASE2	INTERVENTIONAL
NCT05859217	A Study of Combining Cabozantinib and Atezolizumab for Advanced/Metastatic NSCLC (Cabatezo-1)	https://clinicaltrials.gov/study/NCT05859217	NOT_YET_RECRUITING	Lung Cancer|NSCLC Stage IV|Metastatic NSCLC - Non-Small Cell Lung Cancer|Advanced NSCLC	DRUG: Cabozantinib|DRUG: Atezolizumab	Jun Zhang, MD, PhD	Exelixis|Genentech, Inc.	PHASE2	INTERVENTIONAL
NCT03948763	A Study of mRNA-5671/V941 as Monotherapy and in Combination With Pembrolizumab (V941-001)	https://clinicaltrials.gov/study/NCT03948763	COMPLETED	Neoplasms|Carcinoma, Non-Small-Cell Lung|Pancreatic Neoplasms|Colorectal Neoplasms	BIOLOGICAL: V941|BIOLOGICAL: Pembrolizumab	Merck Sharp & Dohme LLC		PHASE1	INTERVENTIONAL
NCT04418167	JSI-1187-01 Monotherapy and in Combination With Dabrafenib for Advanced Solid Tumors With MAPK Pathway Mutations	https://clinicaltrials.gov/study/NCT04418167	SUSPENDED	Solid Tumors	DRUG: JSI-1187|DRUG: Dabrafenib	JS InnoPharm, LLC		PHASE1	INTERVENTIONAL
NCT05117372	ANALYSIS OF INFLAMMATORY REACTIONS OBSERVED IN BRONCHOALVEOLAR LAVAGES (BALS)	https://clinicaltrials.gov/study/NCT05117372	UNKNOWN	Lung Cancer	OTHER: treatment with immunotherapy and diffuse infiltrative lung disease|OTHER: Patients requiring carcinologic lobectomy	Centre Chirurgical Marie Lannelongue		NA	INTERVENTIONAL
NCT06388031	ICI Rechallenge for Advanced NSCLC With Long-Term Response to First-Line ICI	https://clinicaltrials.gov/study/NCT06388031	NOT_YET_RECRUITING	Non-small Cell Lung Cancer	DRUG: Immune checkpoint inhibitor	Peking Union Medical College Hospital		PHASE2	INTERVENTIONAL
NCT04189094	Chemoradiotherapy With or Without Sintilimab in Limited-stage SCLC	https://clinicaltrials.gov/study/NCT04189094	UNKNOWN	Small Cell Lung Cancer Limited Stage	DRUG: Sintilimab|DRUG: Etoposide|DRUG: Cisplatin|RADIATION: radiotherapy	Zhejiang Cancer Hospital	First Affiliated Hospital, Sun Yat-Sen University|Affiliated Hospital of Guangdong Medical University|First People's Hospital of Foshan	PHASE2	INTERVENTIONAL
NCT04306926	A Study of TQB2450 Injection Combined With Stereotactic Body Radiation Therapy (SBRT) in Subjects With Advanced Oligometastatic Non-Small Cell Lung Cancer	https://clinicaltrials.gov/study/NCT04306926	UNKNOWN	Advanced Oligometastatic Non-small Cell Lung Cancer	DRUG: TQB2450|RADIATION: SBRT	Chia Tai Tianqing Pharmaceutical Group Co., Ltd.		PHASE2	INTERVENTIONAL
NCT06473961	A Phase Ⅰb Study on Autologous GC101 TIL Injection for the Treatment of NSCLC	https://clinicaltrials.gov/study/NCT06473961	NOT_YET_RECRUITING	Non Small Cell Lung Cancer Metastatic|Non Small Cell Lung Cancer	BIOLOGICAL: Autologous Tumor Infiltrating Lymphocytes	Shanghai Juncell Therapeutics		PHASE1	INTERVENTIONAL
NCT02879760	Oncolytic MG1-MAGEA3 With Ad-MAGEA3 Vaccine in Combination With Pembrolizumab for Non-Small Cell Lung Cancer Patients	https://clinicaltrials.gov/study/NCT02879760	COMPLETED	Non-Small Cell Lung Cancer	BIOLOGICAL: Ad-MAGEA3|BIOLOGICAL: MG1-MAGEA3|BIOLOGICAL: Pembrolizumab	Turnstone Biologics, Corp.		PHASE1|PHASE2	INTERVENTIONAL
NCT05537740	A First-in-human Study to Learn How Safe the Study Drug BAY3375968, an Anti-CCR8 Antibody, is, When Given Alone or in Combination With Pembrolizumab, How it Affects the Body, How it Moves Into, Through, and Out of the Body, and to Find the Best Dose in Participants With Advanced Solid Tumors	https://clinicaltrials.gov/study/NCT05537740	RECRUITING	Advanced Solid Tumors	DRUG: BAY3375968|DRUG: Pembrolizumab	Bayer		PHASE1	INTERVENTIONAL
NCT06391008	Immunosensitized Radiotherapy Combined With Evoximab (AK112) and Chemotherapy Neoadjuvant Therapy for Stage II-III Non-small Cell Lung Cancer	https://clinicaltrials.gov/study/NCT06391008	NOT_YET_RECRUITING	Stereotactic Radiotherapy; Evoximab (AK112); New Adjuvant Therapy for Non-small Cell Lung Cancer	RADIATION: Stereotactic radiotherapy|DRUG: Evoximab|DRUG: Pemetrexed|DRUG: Albumin Paclitaxel|DRUG: Carboplatin	The Affiliated Nanjing Drum Tower Hospital of Nanjing University Medical School		PHASE2	INTERVENTIONAL
NCT04124731	Combination Therapy of Sintilimab and Anlotinib as a First-line Treatment in Advanced NSCLC (SUNRISE)	https://clinicaltrials.gov/study/NCT04124731	UNKNOWN	Carcinoma|Non-small Cell Lung Cancer	DRUG: sintilimab plus anlotinib|DRUG: Chemotherapy	Shanghai Chest Hospital		PHASE2	INTERVENTIONAL
NCT04807114	A Single-cell Approach to Identify Biomarkers of Efficacy and Toxicity for ICI in NSCLC	https://clinicaltrials.gov/study/NCT04807114	RECRUITING	Lung Diseases, Interstitial|NSCLC|Immunotherapy	DRUG: Immune checkpoint inhibitor|DRUG: Chemotherapy + Immune checkpoint inhibitor	Universitaire Ziekenhuizen KU Leuven	KU Leuven		OBSERVATIONAL
NCT04768075	Camrelizumab Combined With SRT/WBRT and Chemotherapy in Patients With Brain Metastases of Driven Gene-negative NSCLC	https://clinicaltrials.gov/study/NCT04768075	UNKNOWN	Non-Small-Cell Lung Cancer	DRUG: Camrelizumab|DRUG: Placebo|DRUG: Cisplatin|DRUG: Carboplatin|DRUG: Pemetrexed|DRUG: Paclitaxel|DRUG: Albumin paclitaxel	Guangdong Association of Clinical Trials		PHASE3	INTERVENTIONAL
NCT05208944	THIO Sequenced With Cemiplimab in Advanced NSCLC	https://clinicaltrials.gov/study/NCT05208944	RECRUITING	Carcinoma, Non-Small-Cell Lung	DRUG: 6-Thio-2'-Deoxyguanosine|DRUG: Cemiplimab	Maia Biotechnology		PHASE2	INTERVENTIONAL
NCT03926260	Early Assessment of Response to Treatment of Metastatic LUng Tumors Based on CIrculating Tumor DNA	https://clinicaltrials.gov/study/NCT03926260	COMPLETED	Metastatic Non-small Cell Lung Cancer	OTHER: ctDNA analysis	Centre Hospitalier Departemental Vendee		NA	INTERVENTIONAL
NCT05675033	Serplulimab Combined With Anti-VEGF Antibody in Advanced Lung Adenocarcinoma	https://clinicaltrials.gov/study/NCT05675033	NOT_YET_RECRUITING	Lung Adenocarcinoma|Stage IV Non-small Cell Lung Cancer|PD-1 Inhibitor|VEGF	DRUG: Serplulimab and Bevacizumab injection	Fujian Cancer Hospital		PHASE2	INTERVENTIONAL
NCT05777603	Study of Aerosolized Antibiotics and Pembrolizumab in Advanced Non-small Cell Lung Cancer	https://clinicaltrials.gov/study/NCT05777603	RECRUITING	Advanced Non Small Cell Lung Cancer	DRUG: aerosolized aztreonam|DRUG: aerosolized vancomycin|DRUG: pembrolizumab	National Cancer Institute (NCI)		PHASE1	INTERVENTIONAL
NCT04303130	Camrelizumab Combined With Endostar for First-line Treatment in Subjects With Advanced Squamous NSCLC	https://clinicaltrials.gov/study/NCT04303130	UNKNOWN	Non-small Cell Lung Cancer	DRUG: Camrelizumab	Peking University Cancer Hospital & Institute	Peking University First Hospital|Peking University Third Hospital|Beijing Shijitan Hospital, Capital Medical University|Chinese PLA General Hospital|Peking Union Medical College Hospital|Peking University People's Hospital	PHASE2	INTERVENTIONAL
NCT04108026	Immunotherapy in Patient With Poor General Condition	https://clinicaltrials.gov/study/NCT04108026	ACTIVE_NOT_RECRUITING	Non-small Cell Lung Cancer Stage IV	DRUG: Durvalumab	Intergroupe Francophone de Cancerologie Thoracique		PHASE2	INTERVENTIONAL
NCT03325816	Nivolumab and 177Lu-DOTA0-Tyr3-Octreotate for Patients With Extensive-Stage Small Cell Lung Cancer	https://clinicaltrials.gov/study/NCT03325816	COMPLETED	Small Cell Lung Cancer|Small Cell Lung Cancer Extensive Stage	DRUG: Nivolumab|RADIATION: 177Lu-DOTA0-Tyr3-Octreotate	Georgetown University	Bristol-Myers Squibb|Advanced Accelerator Applications	PHASE1|PHASE2	INTERVENTIONAL
NCT06416410	JAB-21822 Combined With JAB-3312 Compared SOC in the First Line for Treatment of Advanced Non-small Cell Lung Cancer With KRAS p.G12C Mutation	https://clinicaltrials.gov/study/NCT06416410	RECRUITING	Advanced Non-squamous Non-small-cell Lung Cancer|Metastatic Non-squamous Non Small Cell Lung Cancer	DRUG: JAB-21822|DRUG: Tislelizumab|DRUG: JAB-3312|DRUG: Pemetrexed|DRUG: Carboplatin	Jacobio Pharmaceuticals Co., Ltd.		PHASE3	INTERVENTIONAL
NCT05001971	Anlotinib Plus Penpulimab for the Treatment of Sensitive Relapsed Small-Cell Lung Cancer	https://clinicaltrials.gov/study/NCT05001971	UNKNOWN	Small Cell Lung Cancer	DRUG: Anlotinib Plus Penpulimab	Hunan Cancer Hospital	Fuzhou Pulmonary Hospital of Fujian|Chia Tai Tianqing Pharmaceutical Group Co., Ltd.	PHASE2	INTERVENTIONAL
NCT04396457	Pembrolizumab Plus Pemetrexed for Elderly Patients With Non-Sq NSCLC With PD-L1 < 50%: CJLSG1901	https://clinicaltrials.gov/study/NCT04396457	ACTIVE_NOT_RECRUITING	Non-squamous Non-small-cell Lung Cancer|Cancer, Lung	DRUG: Pembrolizumab|DRUG: Pemetrexed	National Hospital Organization Nagoya Medical Center	Central Japan Lung Study Group|Merck Sharp & Dohme LLC	PHASE2	INTERVENTIONAL
NCT02007070	Study of Pembrolizumab (MK-3475) in Participants With Advanced Non-small Cell Lung Cancer (MK-3475-025/KEYNOTE-025)	https://clinicaltrials.gov/study/NCT02007070	COMPLETED	Non-small Cell Lung Cancer	BIOLOGICAL: Pembrolizumab	Merck Sharp & Dohme LLC		PHASE1	INTERVENTIONAL
NCT04487457	Prospective Study to Evaluate the Blood Kinetics of Immune Cells and Immunosuppressive Cytokines After Exposure to an Immunity Checkpoint Inhibitor (ICI): Study of the Impact of Chemotherapy	https://clinicaltrials.gov/study/NCT04487457	COMPLETED	Non Small Cell Lung Cancer|Bladder Cancer|ENT Cancer	OTHER: Blood samples	University Hospital, Tours			OBSERVATIONAL
NCT04252365	Sintilimab Versus Pembrolizumab for Advanced-stage Non-Small-Cell Lung Cancer	https://clinicaltrials.gov/study/NCT04252365	UNKNOWN	Nsclc	DRUG: Sintilimab|DRUG: Pembrolizumab	Guangdong Association of Clinical Trials		PHASE2	INTERVENTIONAL
NCT03629756	A Study to Evaluate the Safety and Tolerability of Immunotherapy Combinations in Participants With Advanced Malignancies	https://clinicaltrials.gov/study/NCT03629756	COMPLETED	Non-small Cell Lung Cancer|Squamous Cell Carcinoma of the Head and Neck|Breast Cancer|Colorectal Cancer|Melanoma|Bladder Cancer|Ovarian Cancer|Endometrial Cancer|Merkel Cell Carcinoma|GastroEsophageal Cancer|Renal Cell Carcinoma|Castration-resistant Prostate Cancer	DRUG: Etrumadenant|DRUG: Zimberelimab	Arcus Biosciences, Inc.		PHASE1	INTERVENTIONAL
NCT04736823	A Trial of AK112 (PD1/VEGF Bispecific) in Combination With Chemotherapy in Patients With NSCLC	https://clinicaltrials.gov/study/NCT04736823	RECRUITING	NSCLC	DRUG: AK112|DRUG: Pemetrexed|DRUG: Paclitaxel|DRUG: Carboplatin|DRUG: Docetaxel	Akeso		PHASE2	INTERVENTIONAL
NCT03446911	Combining SBRT and Immunotherapy in Early Stage NSCLC Patients Planned for Surgery	https://clinicaltrials.gov/study/NCT03446911	UNKNOWN	NSCLC, Stage I	RADIATION: SABR|COMBINATION_PRODUCT: SABR + pembrolizumab	Amsterdam UMC, location VUmc		PHASE1|PHASE2	INTERVENTIONAL
NCT04107168	Microbiome Immunotherapy Toxicity and Response Evaluation	https://clinicaltrials.gov/study/NCT04107168	RECRUITING	Melanoma|Renal Cancer|Lung Cancer	DRUG: Nivolumab|DRUG: Pembrolizumab|DRUG: Ipilimumab|DRUG: Durvalumab|DRUG: Tremelimumab|DRUG: Atezolizumab|DRUG: Bevacizumab	CCTU- Cancer Theme	Microbiotica Ltd		OBSERVATIONAL
NCT03580694	Study of REGN4659 in Combination With Cemiplimab in Patients With Advanced or Metastatic Non-Small Cell Lung Cancer (NSCLC)	https://clinicaltrials.gov/study/NCT03580694	TERMINATED	Carcinoma, Non-Small-Cell Lung	DRUG: REGN4659|DRUG: Cemiplimab	Regeneron Pharmaceuticals		PHASE1	INTERVENTIONAL
NCT05247684	AK112 Neoadjuvant/Adjuvant Treatment for Resectable NSCLC	https://clinicaltrials.gov/study/NCT05247684	NOT_YET_RECRUITING	Resectable Non-small Cell Lung Cancer	DRUG: AK112|DRUG: Carboplatin|DRUG: Cisplatin|DRUG: Paclitaxel	Akeso		PHASE2	INTERVENTIONAL
NCT06277674	Efficacy of Cadonilimab in Non-squamous Non-small Cell Lung Cancer Patients Resistant to EGFR-TKI	https://clinicaltrials.gov/study/NCT06277674	RECRUITING	Non-small Cell Lung Cancer	DRUG: Cadonilimab plus Pemetrexed and Anlotinib	Guangzhou University of Traditional Chinese Medicine	Akeso Pharmaceuticals, Inc.	PHASE2	INTERVENTIONAL
NCT05865730	A Study of Oncobax®-AK in Patients With Advanced Solid Tumors	https://clinicaltrials.gov/study/NCT05865730	RECRUITING	Carcinoma, Renal Cell|Carcinoma, Non-Small-Cell Lung	OTHER: Live Bacterial Product - Akkermansia muciniphila	EverImmune		PHASE2	INTERVENTIONAL
NCT03625323	Combination Study With Soluble LAG-3 Fusion Protein Eftilagimod Alpha (IMP321) and Pembrolizumab in Patients With Previously Untreated Unresectable or Metastatic NSCLC, or Recurrent PD-X Refractory NSCLC or With Recurrent or Metastatic HNSCC	https://clinicaltrials.gov/study/NCT03625323	ACTIVE_NOT_RECRUITING	NSCLC|HNSCC	DRUG: Eftilagimod alpha|DRUG: Pembrolizumab	Immutep S.A.S.	Merck Sharp & Dohme LLC	PHASE2	INTERVENTIONAL
NCT03891953	Study of Safety and Efficacy of DKY709 Alone or in Combination With PDR001 in Patients With Advanced Solid Tumors.	https://clinicaltrials.gov/study/NCT03891953	ACTIVE_NOT_RECRUITING	Carcinoma, Non-Small-Cell Lung|Melanoma|Nasopharyngeal Carcinoma|Microsatellite Stable Colorectal Cancer|Triple Negative Breast Cancer	DRUG: DKY709|DRUG: PDR001	Novartis Pharmaceuticals		PHASE1	INTERVENTIONAL
NCT03812549	Safety and Tolerability Evaluation of Sintilimab in Combination With Radiation in Stage IV NSCLC Patients	https://clinicaltrials.gov/study/NCT03812549	COMPLETED	Stage IV NSCLC	DRUG: Sintilimab|RADIATION: stereotactic body radiation therapy|RADIATION: Low Dose Radiotherapy	Sichuan University	Innovent Biologics (Suzhou) Co. Ltd.	PHASE1	INTERVENTIONAL
NCT04263051	Evaluation of UCPVax Plus Nivolumab as Second Line Therapy in Advanced Non Small Cell Lung Cancer	https://clinicaltrials.gov/study/NCT04263051	ACTIVE_NOT_RECRUITING	Advanced Non-small Cell Lung Cancer	DRUG: UCPVax + Nivolumab|DRUG: standard chemotherapy	Centre Hospitalier Universitaire de Besancon	Bristol-Myers Squibb|Fondation ARC	PHASE2	INTERVENTIONAL
NCT06580938	A Study to Learn About PF-07921585 Alone or With Other Anti-cancer Medicines in People With Cancer	https://clinicaltrials.gov/study/NCT06580938	NOT_YET_RECRUITING	Non Small Cell Lung Cancer|Bladder Cancer|Renal Cell Carcinoma|Melanoma|Head and Neck Cancer|Colorectal Cancer	BIOLOGICAL: PF-07921585|BIOLOGICAL: Sasanlimab	Pfizer		PHASE1	INTERVENTIONAL
NCT04049474	Bronchoscopic Cryo-Immunotherapy of Lung Cancer	https://clinicaltrials.gov/study/NCT04049474	ACTIVE_NOT_RECRUITING	Advanced Non-small Cell Lung Cancer	DEVICE: ERBOKRYO® CA - Cryosurgical Unit with Flexible ERBECRYO Probe, 1.9 mm outer diameter (ERBE Inc., Tubingen, Germany)	NYU Langone Health		EARLY_PHASE1	INTERVENTIONAL
NCT04631146	Efficacy and Safety of Camrelizumab in Real-World Study	https://clinicaltrials.gov/study/NCT04631146	UNKNOWN	Non-small Cell Lung Cancer	DRUG: Camrelizumab	Guangdong Association of Clinical Trials			OBSERVATIONAL
NCT03224871	UCDCC#269: A Pilot Study of Interlesional IL-2 and RT in Patients With NSCLC.	https://clinicaltrials.gov/study/NCT03224871	COMPLETED	METASTATIC NON-SMALL CELL LUNG CANCER	DRUG: Intralesional IL-2|DRUG: Nivolumab|DRUG: Pembrolizumab|RADIATION: Radiotherapy	University of California, Davis		EARLY_PHASE1	INTERVENTIONAL
NCT05821231	Study Evaluating the Safety and Efficacy of MEDI5752 in Combination With Stereotactic Radiotherapy in Patients With Metastatic Sarcoma	https://clinicaltrials.gov/study/NCT05821231	RECRUITING	Soft Tissue Sarcoma	COMBINATION_PRODUCT: SBRT + MEDI5752	Institut Claudius Regaud	National Cancer Institute, France|AstraZeneca	PHASE1	INTERVENTIONAL
NCT05886075	A Clinical Study on Oncolytic Virus Injection (R130) for the Treatment of Relapsed/Refractory Advanced Solid Tumors	https://clinicaltrials.gov/study/NCT05886075	RECRUITING	Lung Cancer|Bronchial Cancer|Non Small Cell Lung Cancer|Small Cell Lung Cancer|Sarcoma|Colorectal Cancer|Gastric Cancer|Liver Cancer|Breast Cancer|Pancreatic Cancer|Head and Neck Cancer|Ovarian Cancer	DRUG: Recombinant oncolytic herpes simplex virus type 1 (R130)	Shanghai Yunying Medical Technology	The PLA Navy Anqing Hospital	EARLY_PHASE1	INTERVENTIONAL
NCT05385185	Clinical Observation of ICI Combined With Recombinant Human Endostatin on Leptomeningeal Metastasis of Lung Cancer	https://clinicaltrials.gov/study/NCT05385185	RECRUITING	Leptomeningeal Metastasis|Immune Checkpoint Inhibitor|Endostatin	DRUG: Camrelizumab or envafolimab	Hebei Medical University		PHASE2	INTERVENTIONAL
NCT06405230	Evaluation of Programmed Death Ligand 1 (PDL1) Response to Treatment in Patient-derived Organoids and Immune-marker Positron Emission Tomography (PET) Scanning in Non-small Cell Lung Cancer (NSCLC)	https://clinicaltrials.gov/study/NCT06405230	NOT_YET_RECRUITING	Lung Cancer, Non-Small Cell	BIOLOGICAL: Pembrolizumab|BIOLOGICAL: Dostarlimab|DRUG: Pemetrexed+ (carboplatin or cisplatin)	GlaxoSmithKline		PHASE1|PHASE2	INTERVENTIONAL
NCT03681483	RO5126766 for Patients With Advanced KRAS-Mutant Lung Cancer	https://clinicaltrials.gov/study/NCT03681483	COMPLETED	Advanced Non-small Cell Lung Cancer	DRUG: RO5126766	Memorial Sloan Kettering Cancer Center	Dana-Farber Cancer Institute|Chugai Pharma USA	PHASE1	INTERVENTIONAL
NCT04786964	Study of Pemetrexed+Platinum Chemotherapy With or Without Cosibelimab (CK-301) in First Line Metastatic Non-squamous Non-Small Cell Lung Cancer	https://clinicaltrials.gov/study/NCT04786964	TERMINATED	Metastatic Non-squamous Non Small Cell Lung Cancer	DRUG: Cosibelimab|DRUG: Cisplatin|DRUG: Carboplatin|DRUG: Pemetrexed|DIETARY_SUPPLEMENT: Folic acid 350-1000 μg|DIETARY_SUPPLEMENT: Vitamin B12 1000 μg|DRUG: Dexamethasone 4mg	Checkpoint Therapeutics, Inc.		PHASE3	INTERVENTIONAL
NCT04998474	FRAME-001 Personalized Vaccine in NSCLC	https://clinicaltrials.gov/study/NCT04998474	UNKNOWN	Non Small Cell Lung Cancer	BIOLOGICAL: FRAME-001 personalized vaccine	Frame Pharmaceuticals B.V.	Erasmus Medical Center|The Netherlands Cancer Institute|University Medical Center Groningen|Leiden University Medical Center	PHASE2	INTERVENTIONAL
NCT03373955	A Prospective Study of Constructing Immune Repertoire to Monitor the Therapeutic Effect in NSCLC Patients	https://clinicaltrials.gov/study/NCT03373955	UNKNOWN	Non-small Cell Lung Cancer	DRUG: pembrolizumab	Sichuan University	Geneplus-Beijing Co. Ltd.		OBSERVATIONAL
NCT04976647	A Study of HLX07 + HLX10 With or Without Chemotherapy Versus HLX10 With Chemotherapy in First Line sqNSCLC	https://clinicaltrials.gov/study/NCT04976647	RECRUITING	Squamous Non-small-cell Lung Cancer	DRUG: HLX10+chemo|DRUG: HLX10+HLX07+chemo|DRUG: HLX10+HLX07	Shanghai Henlius Biotech		PHASE2	INTERVENTIONAL
NCT03663205	A Study Evaluating the Efficacy and Safety of Tislelizumab Versus Chemotherapy in Advanced Non-Squamous NSCLC	https://clinicaltrials.gov/study/NCT03663205	COMPLETED	Non-Small Cell Lung Cancer	DRUG: Tislelizumab,Cisplatin or Carboplatin ,Pemetrexed|DRUG: Cisplatin or Carboplatin,Pemetrexed	BeiGene		PHASE3	INTERVENTIONAL
NCT05717140	Aerosolized Sargramostim Added to Immunotherapy for the Treatment of Patients With Metastatic Melanoma to the Lung	https://clinicaltrials.gov/study/NCT05717140	NOT_YET_RECRUITING	Clinical Stage IV Cutaneous Melanoma AJCC v8|Metastatic Malignant Neoplasm in the Lung|Metastatic Melanoma|Recurrent Melanoma|Unresectable Melanoma	BIOLOGICAL: Aerosol Sargramostim|PROCEDURE: Biospecimen Collection|PROCEDURE: Computed Tomography|PROCEDURE: Magnetic Resonance Imaging|OTHER: Medical Device Usage and Evaluation|BIOLOGICAL: Nivolumab	Mayo Clinic		PHASE1	INTERVENTIONAL
NCT06141226	Phase II Clinical Trial to Evaluate the Safety and Efficacy of TQB2450 Injection Combined With Anlotinib Capsule and Chemotherapy in the Treatment of Immunoresistant Advanced Non-small Cell Lung Cancer	https://clinicaltrials.gov/study/NCT06141226	RECRUITING	Non-small-cell Lung Cancer	DRUG: TQB2450 +Anlotinib+Docetaxel|DRUG: TQB2450 +Androtinib Placebo+Docetaxel	Tianjin Medical University Cancer Institute and Hospital		PHASE2	INTERVENTIONAL
NCT04167657	SinTilimab After Radiation (STAR Study)	https://clinicaltrials.gov/study/NCT04167657	COMPLETED	Carcinoma, Non-Small Cell Lung	DRUG: Sintilimab	Peking Union Medical College Hospital		PHASE2	INTERVENTIONAL
NCT04405674	Tislelizumab Combined With Chemotherapy With or Without Bevacizumab in TKI-Resistant EGFR-Mutated Non-squamous NSCLC	https://clinicaltrials.gov/study/NCT04405674	RECRUITING	Non Small Cell Lung Cancer	DRUG: Tislelizumab|DRUG: Carboplatin|DRUG: Pemetrexed|DRUG: Bevacizumab|DRUG: Nab paclitaxel	Shanghai Chest Hospital		PHASE2	INTERVENTIONAL
NCT03348904	Nivolumab and Epacadostat With Platinum Doublet Chemotherapy Versus Platinum Doublet Chemotherapy in Non-Small Cell Lung Cancer	https://clinicaltrials.gov/study/NCT03348904	TERMINATED	Lung Cancer	DRUG: Nivolumab|DRUG: Epacadostat|DRUG: Placebo|DRUG: Carboplatin|DRUG: Cisplatin|DRUG: Gemcitabine|DRUG: Paclitaxel|DRUG: Pemetrexed	Incyte Corporation	Bristol-Myers Squibb	PHASE3	INTERVENTIONAL
NCT04136470	BioForte Technology for in Silico Identification of Candidates for a New Microbiome-based Therapeutics and Diagnostics	https://clinicaltrials.gov/study/NCT04136470	UNKNOWN	Non Small Cell Lung Cancer|Microbiome|Metagenome|Immunotherapy|Melanoma	BIOLOGICAL: Collection of stool, blood (PBMC) and biopsy (FFPE)	Ardigen	National Center for Research and Development, Poland		OBSERVATIONAL
NCT06049212	Sacituzumab Tirumotecan (MK-2870) as Monotherapy and in Combination With Pembrolizumab in Participants With Advanced Solid Tumors (MK-2870-008)	https://clinicaltrials.gov/study/NCT06049212	RECRUITING	Non-small Cell Lung Cancer|Solid Tumors|Programmed Cell Death-1 (PD1, PD-1)|Programmed Cell Death 1 Ligand 1(PDL1, PD-L1)|Programmed Cell Death 1 Ligand 2 (PDL2, PD-L2)	BIOLOGICAL: Sacituzumab tirumotecan|BIOLOGICAL: Pembrolizumab|DRUG: Carboplatin	Merck Sharp & Dohme LLC		PHASE1	INTERVENTIONAL
NCT06056115	Efficacy and Safety of Tislelizumab for Lung Adenocarcinoma With Asymptomatic Brain Metastatic	https://clinicaltrials.gov/study/NCT06056115	RECRUITING	Lung Adenocarcinoma	DRUG: Tislelizumab,Platinum	Hebei Medical University Fourth Hospital		NA	INTERVENTIONAL
NCT06446570	Phase II Study of Durvalumab(MEDI4736) + Tremelimumab in Pulmonary Sarcomatoid Carcinoma	https://clinicaltrials.gov/study/NCT06446570	COMPLETED	HNSCC|Head and Neck Neoplasms	DRUG: Durvalumab,Tremelimumab	Seoul National University Hospital	Korean Cancer Study Group	PHASE2	INTERVENTIONAL
NCT03633110	Safety, Tolerability, Immunogenicity, and Antitumor Activity of GEN-009 Adjuvanted Vaccine	https://clinicaltrials.gov/study/NCT03633110	COMPLETED	Cutaneous Melanoma|Non-small Cell Lung Cancer|Squamous Cell Carcinoma of the Head and Neck|Urothelial Carcinoma|Renal Cell Carcinoma	BIOLOGICAL: GEN-009 Adjuvanted Vaccine|DRUG: Nivolumab|DRUG: Pembrolizumab	Genocea Biosciences, Inc.		PHASE1|PHASE2	INTERVENTIONAL
NCT03986463	CIrculating Tumour DNA in Lung Cancer (CITaDeL): Optimizing Sensitivity and Clinical Utility	https://clinicaltrials.gov/study/NCT03986463	COMPLETED	Lung Neoplasms|Lung Cancer|Neoplasm of Lung|Non Small Cell Lung Cancer	OTHER: Circulating tumour DNA (ctDNA)	Lawson Health Research Institute			OBSERVATIONAL
NCT03915678	Atezolizumab Combined With BDB001 AnD Immunogenic Radiotherapy in Patients With Advanced Solid Tumors	https://clinicaltrials.gov/study/NCT03915678	RECRUITING	Solid Tumor, Adult|Pancreatic Cancer|Virus-associated Tumors|Non Small Cell Lung Cancer|Melanoma|Bladder Cancer|Triple Negative Breast Cancer	DRUG: Association atezolizumab + BDB001 + RT|DRUG: Association atezolizumab + BDB001+ RT|DRUG: Association atezolizumab + BDB001+ RT|DRUG: Association atezolizumab + BDB001 + RT|DRUG: Association atezolizumab + BDB001 + RT|DRUG: Association atezolizumab + BDB001 + RT	Institut Bergonié	Roche Pharma AG|National Cancer Institute, France|Eikon Therapeutics	PHASE2	INTERVENTIONAL
NCT03059667	Immunotherapy as Second-line in Patient With Small Cell Lung Cancer	https://clinicaltrials.gov/study/NCT03059667	COMPLETED	Small Cell Lung Cancer|Small Cell Lung Cancer Limited Stage|Small Cell Lung Cancer Extensive Stage	DRUG: Atezolizumab|DRUG: Topotecan|DRUG: Carboplatin|DRUG: Etoposide	Intergroupe Francophone de Cancerologie Thoracique		PHASE2	INTERVENTIONAL
NCT02684461	Phase II Trial of Sequential Consolidation With Pembrolizumab Followed by Nab-paclitaxel	https://clinicaltrials.gov/study/NCT02684461	COMPLETED	Non Small Cell Lung Cancer	DRUG: Pembrolizumab	UNC Lineberger Comprehensive Cancer Center	Merck Sharp & Dohme LLC	PHASE2	INTERVENTIONAL
NCT04738487	Coformulation of Pembrolizumab/Vibostolimab (MK-7684A) Versus Pembrolizumab (MK-3475) Monotherapy for Programmed Cell Death 1 Ligand 1 (PD-L1) Positive Metastatic Non-Small Cell Lung Cancer (MK-7684A-003, KEYVIBE-003)	https://clinicaltrials.gov/study/NCT04738487	RECRUITING	Lung Neoplasms|Non-Small-Cell Lung Carcinoma	BIOLOGICAL: Pembrolizumab/Vibostolimab|BIOLOGICAL: Pembrolizumab	Merck Sharp & Dohme LLC		PHASE3	INTERVENTIONAL
NCT05891080	Neoadjuvant Therapy With Toripalimab and JS004 Combined With Platinum-based Doublet Chemotherapy for Resectable or Potentially Resectable Stage III Non-small Cell Lung Cancer: A Randomised Controlled, Open-label, Phase 2 Trial	https://clinicaltrials.gov/study/NCT05891080	NOT_YET_RECRUITING	Stage III Non-small Cell Lung Cancer	DRUG: Toripalimab|DRUG: JS004|DRUG: Pemetrexed|DRUG: Nab-paclitaxel|DRUG: Carboplatin|PROCEDURE: Surgery	Shanghai Pulmonary Hospital, Shanghai, China		PHASE2	INTERVENTIONAL
NCT06065592	Exploring Cancer-Associated Thromboembolism Prognosis Biomarkers and Polymorphisms	https://clinicaltrials.gov/study/NCT06065592	RECRUITING	Cancer|Solid Tumor|Thromboembolism|Cardiovascular Diseases|Immune System Diseases|Inflammatory Diseases|Colon Cancer|Breast Cancer|Prostate Cancer|Hepatocellular Carcinoma|Lung Cancer|Chemotherapy|Immunotherapy	DRUG: Palbociclib|DRUG: Rivaroxaban|GENETIC: SNP	Lebanese University	Haykel Hospital	PHASE1	INTERVENTIONAL
NCT05922345	Evaluation of the Efficacy and Safety of AL2846 Capsule Combined With TQB2450 Injection Compared to Docetaxel Injection in Advanced Non-small Cell Lung Cancer Patients Who Have Failed With Immunotherapy.	https://clinicaltrials.gov/study/NCT05922345	RECRUITING	Non-small Cell Lung Cancer	DRUG: TQB2450 injection, docetaxel injection matching placebo, AL2846 capsules|DRUG: TQB2450 matching placebo, docetaxel injection, AL2846 matching placebo	Chia Tai Tianqing Pharmaceutical Group Co., Ltd.		PHASE3	INTERVENTIONAL
NCT03156114	This Study Tests the New Medicine BI 754111 Alone or in Combination With Another New Substance BI 754091 in Patients With Advanced Cancer. The Study Tests Different Doses to Find the Best Dose for Continuous Treatment.	https://clinicaltrials.gov/study/NCT03156114	COMPLETED	Neoplasms|Carcinoma, Non-Small-Cell Lung	DRUG: BI 754111|DRUG: BI 754091	Boehringer Ingelheim		PHASE1	INTERVENTIONAL
NCT02309177	Safety Study of Nivolumab With Nab-Paclitaxel Plus or Minus Gemcitabine in Pancreatic Cancer, Nab-Paclitaxel / Carboplatin in Stage IIIB/IV Non-Small Cell Lung Cancer or Nab-Paclitaxel in Recurrent Metastatic Breast Cancer	https://clinicaltrials.gov/study/NCT02309177	COMPLETED	Breast Neoplasms|Pancreatic Neoplasms	DRUG: nab-Paclitaxel|DRUG: Nivolumab|DRUG: Gemcitabine|DRUG: Carboplatin	Celgene		PHASE1	INTERVENTIONAL
NCT02715284	Study of TSR-042, an Anti-programmed Cell Death-1 Receptor (PD-1) Monoclonal Antibody, in Participants With Advanced Solid Tumors	https://clinicaltrials.gov/study/NCT02715284	RECRUITING	Neoplasms	BIOLOGICAL: Dostarlimab	Tesaro, Inc.		PHASE1	INTERVENTIONAL
NCT03311672	T-Cell PET Imaging With [18F]F-AraG in Lung Cancer	https://clinicaltrials.gov/study/NCT03311672	WITHDRAWN	Non-small Cell Lung Cancer	DRUG: [18F]F-Ara-G|DRUG: Pembrolizumab|RADIATION: PET/CT scan	University of California, San Francisco	CellSight Technologies, Inc.	PHASE2	INTERVENTIONAL
NCT04187768	Immunological Profile Changes In Patients With Advanced Non-Small Cell Lung Cancer	https://clinicaltrials.gov/study/NCT04187768	COMPLETED	Non Small Cell Lung Cancer|Non Small Cell Lung Cancer Metastatic|Healthy		Indiana University			OBSERVATIONAL
NCT04151563	A Clinical Study Evaluating Nivolumab-containing Treatments in Patients With Advanced Non-small Cell Lung Cancer After Failing Previous PD-1/(L)1 Therapy and Chemotherapy	https://clinicaltrials.gov/study/NCT04151563	WITHDRAWN	Carcinoma, Non-small Cell Lung Cancer	BIOLOGICAL: nivolumab|BIOLOGICAL: ipilimumab|DRUG: cabozantinib|BIOLOGICAL: docetaxel|BIOLOGICAL: ramucirumab|DRUG: lucitanib	Bristol-Myers Squibb	Clovis Oncology, Inc.|Exelixis|Eli Lilly and Company	PHASE1|PHASE2	INTERVENTIONAL
NCT06322108	Assessment of the Safety and Efficacy of Balstilimab in Combination With Botensilimab for the Treatment of Non-Small Cell Lung Cancer (IMMONC0008)	https://clinicaltrials.gov/study/NCT06322108	RECRUITING	Non-small Cell Lung Cancer	DRUG: Botensilimab + Balstilimab	Immune Oncology Research Institute	Agenus Inc.	PHASE2	INTERVENTIONAL
NCT03085914	A Study of Epacadostat in Combination With Pembrolizumab and Chemotherapy in Participants With Advanced or Metastatic Solid Tumors (ECHO-207/KEYNOTE-723)	https://clinicaltrials.gov/study/NCT03085914	COMPLETED	Solid Tumor	DRUG: Epacadostat|DRUG: Pembrolizumab|DRUG: Oxaliplatin|DRUG: Leucovorin|DRUG: 5-Fluorouracil|DRUG: Gemcitabine|DRUG: nab-Paclitaxel|DRUG: Carboplatin|DRUG: Paclitaxel|DRUG: Pemetrexed|DRUG: Cyclophosphamide|DRUG: Carboplatin|DRUG: Cisplatin|DRUG: 5-Fluorouracil|DRUG: Investigator's choice of platinum agent	Incyte Corporation		PHASE1|PHASE2	INTERVENTIONAL
NCT05058560	Tislelizumab in Addition to BACE in Patients With NSCLC	https://clinicaltrials.gov/study/NCT05058560	UNKNOWN	NSCLC	DRUG: Tislelizumab	The First Affiliated Hospital of Zhengzhou University		PHASE2	INTERVENTIONAL
NCT06554535	Efficacy and Safety of Serplulimab With Chemotherapy and Aspirin in Untreated Extensive-Stage Small Cell Lung Cancer	https://clinicaltrials.gov/study/NCT06554535	NOT_YET_RECRUITING	Extensive-Stage Small Cell Lung Cancer|Treatment-naïve for Systemic Therapy Targeting Extensive-Stage Small Cell Lung Cancer|ECOG Performance Status Score of 0 or 1|Expected Survival �? Months	DRUG: Serplulimab，Platinum-based Chemotherapy，Aspirin	Daping Hospital and the Research Institute of Surgery of the Third Military Medical University		PHASE2	INTERVENTIONAL
NCT03571360	CTA Expression/Methylation and Response to Pembrolizumab of NSCLC Patients	https://clinicaltrials.gov/study/NCT03571360	UNKNOWN	Non Small Cell Lung Cancer	OTHER: PD-L1 positive vs PD-L1 negative NSCLC patients	Medical University of Vienna		PHASE2	INTERVENTIONAL
NCT05361174	A Study to Investigate the Efficacy and Safety of an Infusion of IOV-4001 in Adult Participants With Unresectable or Metastatic Melanoma or Stage III or IV Non-small-cell Lung Cancer	https://clinicaltrials.gov/study/NCT05361174	RECRUITING	Unresectable Melanoma|Metastatic Melanoma|Stage III Non-small Cell Lung Cancer|Stage IV Non-small Cell Lung Cancer	BIOLOGICAL: IOV-4001	Iovance Biotherapeutics, Inc.		PHASE1|PHASE2	INTERVENTIONAL
NCT02475213	Safety Study of Enoblituzumab (MGA271) in Combination With Pembrolizumab or MGA012 in Refractory Cancer	https://clinicaltrials.gov/study/NCT02475213	COMPLETED	Melanoma|Head and Neck Cancer|Non Small Cell Lung Cancer|Urethelial Carcinoma	BIOLOGICAL: Enoblituzumab|BIOLOGICAL: Pembrolizumab|BIOLOGICAL: MGA012	MacroGenics		PHASE1	INTERVENTIONAL
NCT04725188	Pembrolizumab/Vibostolimab Coformulation (MK-7684A) or Pembrolizumab/Vibostolimab Coformulation Plus Docetaxel Versus Docetaxel for Metastatic Non Small Cell Lung Cancer (NSCLC) With Progressive Disease After Platinum Doublet Chemotherapy and Immunotherapy (MK-7684A-002, KEYVIBE-002)	https://clinicaltrials.gov/study/NCT04725188	ACTIVE_NOT_RECRUITING	Metastatic Non Small Cell Lung Cancer	BIOLOGICAL: Pembrolizumab/Vibostolimab coformuation|DRUG: Docetaxel|DRUG: Placebo	Merck Sharp & Dohme LLC		PHASE2	INTERVENTIONAL
NCT03406715	Combination Immunotherapy-Ipilimumab-Nivolumab-Dendritic Cell p53 Vac - Patients With Small Cell Lung Cancer (SCLC)	https://clinicaltrials.gov/study/NCT03406715	TERMINATED	Small Cell Lung Cancer|Lung Cancer|Relapsed Small Cell Lung Cancer	DRUG: Nivolumab|DRUG: Ipilimumab|BIOLOGICAL: Dendritic Cell based p53 Vaccine	H. Lee Moffitt Cancer Center and Research Institute	Bristol-Myers Squibb|MultiVir, Inc.	PHASE2	INTERVENTIONAL
NCT03050047	A Multicenter Open-Label Single-Arm Multi-Cohort Phase I Study of BCD-100 in Patients With Advanced Solid Tumors	https://clinicaltrials.gov/study/NCT03050047	UNKNOWN	Melanoma|Lung Cancer|Renal Cell Carcinoma	BIOLOGICAL: BCD-100	Biocad		PHASE1	INTERVENTIONAL
NCT03801304	Trial to Evaluate Safety and Efficacy of Vinorelbine With Metronomic Administration in Combination With Atezolizumab as Second-line Treatment for Patients With Stage IV Non-small Cell Lung Cancer	https://clinicaltrials.gov/study/NCT03801304	COMPLETED	Non-small Cell Lung Cancer	DRUG: Atezolizumab|DRUG: Vinorelbine	University Hospital, Brest	Groupe Français de Pneumo-Cancérologie|Roche Farma, S.A|Pierre Fabre Medicament	PHASE2	INTERVENTIONAL
NCT02862457	Study of Epacadostat (INCB024360) Alone and In Combination With Pembrolizumab (MK-3475) With Chemotherapy and Pembrolizumab Without Chemotherapy in Participants With Advanced Solid Tumors (MK-3475-434)	https://clinicaltrials.gov/study/NCT02862457	COMPLETED	Neoplasms|Carcinoma, Non-Small-Cell Lung	DRUG: Epacadostat 25 mg|DRUG: Epacadostat 100 mg|BIOLOGICAL: pembrolizumab 200 mg|DRUG: Cisplatin 75 mg/m^2|DRUG: Carboplatin Area Under the Curve (AUC) 5|DRUG: Pemetrexed 500 mg/m^2|DRUG: Paclitaxel 200 mg/m^2|DRUG: Carboplatin AUC 6	Merck Sharp & Dohme LLC		PHASE1	INTERVENTIONAL
NCT03989362	Vopratelimab and a CTLA-4 Inhibitor in PD-1/PD-L1 Inhibitor Experienced Subjects With NSCLC or Urothelial Cancer	https://clinicaltrials.gov/study/NCT03989362	COMPLETED	Cancer	DRUG: Vopratelimab|DRUG: Ipilimumab	Jounce Therapeutics, Inc.		PHASE2	INTERVENTIONAL
NCT03313804	Priming Immunotherapy in Advanced Disease With Radiation	https://clinicaltrials.gov/study/NCT03313804	ACTIVE_NOT_RECRUITING	Non-small Cell Lung Cancer|Squamous Cell Carcinoma of the Head and Neck	DRUG: Immune checkpoint inhibitor|RADIATION: Radiation Therapy	John L. Villano, MD, PhD		PHASE2	INTERVENTIONAL
NCT05468294	F16IL2 in Combination With Nivolumab in Patients With Non-small Cell Lung Cancer	https://clinicaltrials.gov/study/NCT05468294	UNKNOWN	Non-small Cell Lung Cancer (NSCLC)	DRUG: F16IL2|DRUG: Nivolumab, fixed dose	Philogen S.p.A.		PHASE1|PHASE2	INTERVENTIONAL
NCT06001151	Cadonilimab (AK104) Plus Chemotherapy as First-line Treatment in Non-squamous Non-Small Cell Lung Cancer (NSCLC) Patients With Programmed Cell Death Ligand 1 (PD-L1) Negative	https://clinicaltrials.gov/study/NCT06001151	RECRUITING	Carcinoma, Non-Small-Cell Lung	DRUG: Cadonilimab|DRUG: Pemetrexed|DRUG: Carboplatin	Qian Chu	Akeso Pharmaceuticals, Inc.	PHASE2	INTERVENTIONAL
NCT05620342	Autologous CAR T-Cells Targeting the GD2 Antigen for Lung Cancer	https://clinicaltrials.gov/study/NCT05620342	RECRUITING	Lung Cancer|Small Cell Lung Carcinoma|Non Small Cell Lung Cancer	BIOLOGICAL: iC9.GD2.CAR.IL-15 T Infusion	UNC Lineberger Comprehensive Cancer Center	Bellicum Pharmaceuticals|United States Department of Defense	EARLY_PHASE1	INTERVENTIONAL
NCT03063450	CheckpOiNt Blockade For Inhibition of Relapsed Mesothelioma	https://clinicaltrials.gov/study/NCT03063450	ACTIVE_NOT_RECRUITING	Mesothelioma	DRUG: Nivolumab|OTHER: Placebo	University of Southampton	Bristol-Myers Squibb	PHASE3	INTERVENTIONAL
NCT03982134	PDR001 + Panobinostat for Melanoma and NSCLC	https://clinicaltrials.gov/study/NCT03982134	WITHDRAWN	Melanoma|Non Small Cell Lung Cancer	DRUG: PDR001|DRUG: Panobinostat	Muhammad Furqan	Novartis Pharmaceuticals	PHASE1	INTERVENTIONAL
NCT06114225	Pulmonary Resectable Osteosarcoma Treated by Metastasectomy and Pre-operative Immunotherapy and Stereotactic Body Radiotherapy (PROMIS): a Prospective Clinical Trial	https://clinicaltrials.gov/study/NCT06114225	RECRUITING	Osteosarcoma	COMBINATION_PRODUCT: metastasectomy and pre-operative immunotherapy (gemcitabine and penpulimab ) and stereotactic body radiotherapy	Ruijin Hospital		PHASE2	INTERVENTIONAL
NCT03049618	Recombinant EphB4-HSA Fusion Protein and Pembrolizumab, MK-3475	https://clinicaltrials.gov/study/NCT03049618	ACTIVE_NOT_RECRUITING	ALK Gene Mutation|BRAF Gene Mutation|EGFR Gene Mutation|Head and Neck Squamous Cell Carcinoma|Metastatic Head and Neck Carcinoma|Recurrent Head and Neck Carcinoma|Recurrent Non-Small Cell Lung Carcinoma|ROS1 Gene Mutation|Stage III Non-Small Cell Lung Cancer|Stage IIIA Non-Small Cell Lung Cancer|Stage IIIB Non-Small Cell Lung Cancer|Stage IV Non-Small Cell Lung Cancer	OTHER: Laboratory Biomarker Analysis|BIOLOGICAL: Pembrolizumab|BIOLOGICAL: Recombinant EphB4-HSA Fusion Protein	University of Southern California	National Cancer Institute (NCI)	PHASE2	INTERVENTIONAL
NCT05598268	A Study of T3011 Administered Via Intravenously in Patients With Advanced Solid Tumors.	https://clinicaltrials.gov/study/NCT05598268	RECRUITING	Advanced Solid Tumor|Lung Cancer|Liver Cancer|Lymphoma|Mesothelioma of Pleura	BIOLOGICAL: T3011	ImmVira Pharma Co. Ltd		PHASE1|PHASE2	INTERVENTIONAL
NCT04396535	Docetaxel With or Without Bintrafusp Alfa for the Treatment of Advanced Non-small Cell Lung Cancer	https://clinicaltrials.gov/study/NCT04396535	TERMINATED	Advanced Lung Non-Small Cell Carcinoma|Stage III Lung Cancer AJCC v8|Stage IIIA Lung Cancer AJCC v8|Stage IIIB Lung Cancer AJCC v8|Stage IIIC Lung Cancer AJCC v8|Stage IV Lung Cancer AJCC v8|Stage IVA Lung Cancer AJCC v8|Stage IVB Lung Cancer AJCC v8	DRUG: Bintrafusp Alfa|DRUG: Docetaxel	Mayo Clinic		PHASE2	INTERVENTIONAL
NCT05930665	Study of Cadonilimab Combined With Bevacizumab and Standard Chemotherapy as First Line Therapy in Unresectable Pleural Mesothelioma	https://clinicaltrials.gov/study/NCT05930665	RECRUITING	Pleural Mesothelioma	DRUG: Cadonilimab+Bevacizumab+Pemetrexed+Carboplatin	Sun Yat-sen University		PHASE2	INTERVENTIONAL
NCT04145232	AImmune - Artificial Intelligence Algorithm for Identification of Immunogenic Neoepitopes of Cancer to Predict and Boost Patient's Response to Immunotherapies.	https://clinicaltrials.gov/study/NCT04145232	UNKNOWN	Non Small Cell Lung Cancer|Neoepitopes|Neoantigens|Immunotherapy|Next Generation Sequencing (NGS)|Personalized Neoantigen Cancer Vaccine	BIOLOGICAL: Collection of biopsy (FFPE), blood (PBMC) and stool	Ardigen	Małopolskie Centre of Entrepreneurship		OBSERVATIONAL
NCT04916002	A Trial To Find Out If Vidutolimod Together With Cemiplimab Is Safe And If It Works In Adult Participants With Advanced Cancer Or Metastatic Cancer	https://clinicaltrials.gov/study/NCT04916002	ACTIVE_NOT_RECRUITING	Merkel Cell Carcinoma|Cutaneous Squamous Cell Carcinoma|Basal Cell Carcinoma|Triple Negative Breast Cancer|Non-Small Cell Lung Cancer|Oropharynx Squamous Cell Carcinoma	DRUG: vidutolimod|DRUG: cemiplimab	Regeneron Pharmaceuticals		PHASE2	INTERVENTIONAL
NCT03715205	Study to Evaluate the Safety of Pembrolizumab in Participants With Unresectable or Metastatic Melanoma or Non-small Cell Lung Cancer in India (MK-3475-593/KEYNOTE-593)	https://clinicaltrials.gov/study/NCT03715205	COMPLETED	Carcinoma, Non-Small-Cell Lung|Melanoma	DRUG: Pembrolizumab	Merck Sharp & Dohme LLC		PHASE4	INTERVENTIONAL
NCT02852083	A Trial With Metronomic Low-dose Treosulfan, Pioglitazone and Clarithromycin Versus Standard Treatment in NSCLC	https://clinicaltrials.gov/study/NCT02852083	UNKNOWN	Squamous Cell Lung Cancer|Non-Squamous Cell Lung Cancer|Non-Small Cell Lung Cancer	DRUG: Pioglitazone|DRUG: nivolumab|DRUG: Treosulfan|DRUG: Clarithromycin	University Hospital Regensburg	The Anticancer Fund	PHASE2	INTERVENTIONAL
NCT02934503	Study of Pembrolizumab and Chemotherapy With or Without Radiation in Small Cell Lung Cancer (SCLC)	https://clinicaltrials.gov/study/NCT02934503	TERMINATED	Small Cell Lung Cancer (SCLC)	BIOLOGICAL: Pembrolizumab|DRUG: Cisplatin|DRUG: Carboplatin|DRUG: Etoposide|RADIATION: Radiation therapy	NYU Langone Health	Merck Sharp & Dohme LLC	PHASE2	INTERVENTIONAL
NCT05669846	Responder-derived FMT (R-FMT) and Pembrolizumab in Relapsed/Refractory PD-L1 Positive NSCLC	https://clinicaltrials.gov/study/NCT05669846	NOT_YET_RECRUITING	Non Small Cell Lung Cancer	DRUG: Fecal Microbiota Transplant (FMT)|DRUG: Pembrolizumab	Diwakar Davar	Gateway for Cancer Research	PHASE2	INTERVENTIONAL
NCT02924233	Sym004 in Combination With Nivolumab Versus Nivolumab Monotherapy in EGFR-amplified Squamous Non-Small Cell Lung Cancer	https://clinicaltrials.gov/study/NCT02924233	WITHDRAWN	Squamous Non-Small Cell Lung Cancer	DRUG: Sym004|DRUG: Nivolumab	Symphogen A/S		PHASE1|PHASE2	INTERVENTIONAL
NCT06285097	A Study of PF-07820435 as a Single Agent and in Combination in Participants With Advanced Solid Tumors	https://clinicaltrials.gov/study/NCT06285097	RECRUITING	Neoplasms|Non-small-cell Lung Cancer|Melanoma|Squamous Cell Carcinoma of the Head and Neck|Renal Cell Carcinoma|Urothelial Carcinoma|Colorectal Carcinoma|Ovarian Carcinoma	DRUG: PF-07820435|BIOLOGICAL: Sasanlimab	Pfizer		PHASE1	INTERVENTIONAL
NCT06345729	A Study of MK-1084 Plus Pembrolizumab (MK-3475) in Participants With KRAS G12C Mutant, Metastatic Non-small Cell Lung Cancer (NSCLC) With Programmed Cell Death Ligand 1 (PD-L1) Tumor Proportion Score (TPS) �?0% (MK-1084-004)	https://clinicaltrials.gov/study/NCT06345729	RECRUITING	Non-small Cell Lung Cancer	DRUG: MK-1084|OTHER: Placebo|BIOLOGICAL: Pembrolizumab	Merck Sharp & Dohme LLC		PHASE3	INTERVENTIONAL
NCT05962021	Neoadjuvant Toripalimab for Non-squamous NSCLC With EGFR Mutation	https://clinicaltrials.gov/study/NCT05962021	NOT_YET_RECRUITING	Non Squamous Non Small Cell Lung Cancer|EGFR Positive Non-small Cell Lung Cancer	DRUG: Toripalimab plus Chemotherapy	Peking University People's Hospital	Shanghai Junshi Bioscience Co., Ltd.	PHASE2	INTERVENTIONAL
NCT04964960	Pembro+Chemo in Brain Mets	https://clinicaltrials.gov/study/NCT04964960	ACTIVE_NOT_RECRUITING	Lung Cancer|Lung Cancer Metastatic|Brain Cancer|Cancer	DRUG: Pembrolizumab|DRUG: Nab paclitaxel|DRUG: Paclitaxel|DRUG: Pemetrexed|DRUG: Carboplatin	John L. Villano, MD, PhD		PHASE2	INTERVENTIONAL
NCT03502330	APX005M With Nivolumab and Cabiralizumab in Advanced Melanoma, Non-small Cell Lung Cancer or Renal Cell Carcinoma	https://clinicaltrials.gov/study/NCT03502330	COMPLETED	Advanced Melanoma|Non-small Cell Lung Cancer|Renal Cell Carcinoma	DRUG: APX005M|DRUG: Cabiralizumab|DRUG: Nivolumab	Yale University	Bristol-Myers Squibb|Apexigen America, Inc.|National Cancer Institute (NCI)	PHASE1	INTERVENTIONAL
NCT03367819	Isatuximab in Combination With REGN2810 (Cemiplimab) in Patients With Advanced Malignancies	https://clinicaltrials.gov/study/NCT03367819	TERMINATED	Prostate Cancer|Non-small Cell Lung Cancer	DRUG: Isatuximab SAR650984|DRUG: Cemiplimab REGN2810	Sanofi		PHASE1|PHASE2	INTERVENTIONAL
NCT04507217	Tislelizumab Combined With Pemetrexed/ Carboplatin in Patients With Brain Metastases of Non-squamous NSCLC	https://clinicaltrials.gov/study/NCT04507217	COMPLETED	NSCLC Stage IV|Brain Metastases|PD-1 Antibody	DRUG: Tislelizumab, Carboplatin, Pemetrexed	Sun Yat-sen University		PHASE2	INTERVENTIONAL
NCT04683198	Camrelizumab Combined With Apatinib ,Carboplatin and Etoposide in Participants With ES-SCLC	https://clinicaltrials.gov/study/NCT04683198	UNKNOWN	Small-cell Lung Cancer	DRUG: camrelizumab|DRUG: Apatinib Mesylate|DRUG: Carboplatin|DRUG: Etoposide	Chinese Academy of Medical Sciences		PHASE2	INTERVENTIONAL
NCT03198052	GPC3/Mesothelin/Claudin18.2/GUCY2C/B7-H3/PSCA/PSMA/MUC1/TGFβ/HER2/Lewis-Y/AXL/EGFR-CAR-T Cells Against Cancers	https://clinicaltrials.gov/study/NCT03198052	RECRUITING	Lung Cancer|Cancer|Immunotherapy|CAR-T Cell	BIOLOGICAL: CAR-T cells targeting GPC3, Mesothelin, Claudin18.2, GUCY2C, B7-H3, PSCA, PSMA, MUC1, TGFβ, HER2, Lewis-Y, AXL, or EGFR	Second Affiliated Hospital of Guangzhou Medical University	Hunan Zhaotai Yongren Medical Innovation Co. Ltd.|Guangdong Zhaotai InVivo Biomedicine Co. Ltd.	PHASE1	INTERVENTIONAL
NCT04485013	TTX-080 HLA-G Antagonist in Subjects With Advanced Cancers	https://clinicaltrials.gov/study/NCT04485013	ACTIVE_NOT_RECRUITING	Cancer	DRUG: TTX-080|DRUG: TTX-080|DRUG: pembrolizumab|DRUG: cetuximab	Tizona Therapeutics, Inc		PHASE1	INTERVENTIONAL
NCT05332925	Using Ex Vivo Tumoroids To Predict Immunotherapy Response In NSCLC	https://clinicaltrials.gov/study/NCT05332925	RECRUITING	Lung Cancer|NSCLC|NSCLC Stage IV	DRUG: Standard of care immune checkpoint inhbitors	Jun Zhang, MD, PhD	Nilogen Oncosystems		OBSERVATIONAL
NCT03952403	A Study of HLX10 in Combination With Carboplatin Plus (+) Pemetrexed With or Without HLX04 Compared With Carboplatin+Pemetrexed in 1L Advanced Non-Squamous Non-Small Cell Lung Cancer (NSCLC)	https://clinicaltrials.gov/study/NCT03952403	ACTIVE_NOT_RECRUITING	Carcinoma|Non-Small-Cell Lung	DRUG: HLX10, an engineered anti-PD-1 antibody|DRUG: HLX04, a bevacizumab biosimilar|DRUG: Carboplatin|DRUG: Pemetrexed	Shanghai Henlius Biotech		PHASE3	INTERVENTIONAL
NCT02707666	A Pilot Window-Of-Opportunity Study of the Anti-PD-1 Antibody Pembrolizumab in Patients With Resectable Malignant Pleural Mesothelioma	https://clinicaltrials.gov/study/NCT02707666	TERMINATED	Pleural Mesothelioma	DRUG: Pembrolizumab|DRUG: Cisplatin and Pemetrexed	University of Chicago		PHASE1	INTERVENTIONAL
NCT02658890	An Investigational Immuno-therapy Study of BMS-986205 Given in Combination With Nivolumab and in Combination With Both Nivolumab and Ipilimumab in Cancers That Are Advanced or Have Spread	https://clinicaltrials.gov/study/NCT02658890	COMPLETED	Advanced Cancer|Melanoma|Non-Small Cell Lung Cancer	DRUG: BMS-986205|DRUG: Nivolumab|DRUG: Ipilimumab	Bristol-Myers Squibb		PHASE1|PHASE2	INTERVENTIONAL
NCT03755739	Trans-Artery/Intra-Tumor Infusion of Checkpoint Inhibitors Plus Chemodrug for Immunotherapy of Advanced Solid Tumors	https://clinicaltrials.gov/study/NCT03755739	RECRUITING	Hepatocarcinoma|Lung Cancer|Melanoma|Renal Cancer|Head and Neck Cancer|Pancreas Cancer|Ovarian Cancer|Colo-rectal Cancer|Cervical Cancer|Breast Cancer	DRUG: Checkpoint inhibitor (CPI) such as Pembrolizumab plus chemotherapy	Second Affiliated Hospital of Guangzhou Medical University		PHASE2|PHASE3	INTERVENTIONAL
NCT05860374	A Clinical Study on Oncolytic Virus Injection (R130) for the Treatment of Advanced Solid Tumors	https://clinicaltrials.gov/study/NCT05860374	RECRUITING	Sarcoma|Carcinoma|Breast Cancer|Pancreatic Cancer|Colorectal Cancer|Gastric Cancer|Liver Cancer|Lung Cancer|Gynecologic Cancer	DRUG: Recombinant oncolytic herpes simplex virus type 1 (R130)	Shanghai Yunying Medical Technology	The Affiliated Hospital of Xuzhou Medical University	EARLY_PHASE1	INTERVENTIONAL
NCT01660776	BMS_PD-L1_onco : Assessment of the PD-L1 Protein as a Biomarker in Oncology and Hematology	https://clinicaltrials.gov/study/NCT01660776	COMPLETED	Diffuse Large B-cell Lymphoma|Hodgkin Lymphoma|Metastatic Breastcancer|Non-small Cell Lung Cancer		Rennes University Hospital	Roche Pharma AG|National Research Agency, France		OBSERVATIONAL
NCT05443646	Consolidation Serplulimab Following Concurrent Chemoradiotherapy for LS-SCLC Patients	https://clinicaltrials.gov/study/NCT05443646	RECRUITING	Limited Stage Small Cell Lung Cancer	DRUG: HLX10|RADIATION: hypofractionated radiotherapy|RADIATION: Prophylactic Cranial Irradiation (PCI)	Cancer Institute and Hospital, Chinese Academy of Medical Sciences		PHASE2	INTERVENTIONAL
NCT03236935	Phase Ib of L-NMMA and Pembrolizumab	https://clinicaltrials.gov/study/NCT03236935	ACTIVE_NOT_RECRUITING	Non-Small Cell Lung Cancer|Malignant Melanoma|Head and Neck Squamous Cell Carcinoma|Classical Hodgkin Lymphoma|Urothelial Carcinoma Bladder|DNA Repair-Deficiency Disorders	DRUG: L-NMMA|DRUG: Pembrolizumab	The Methodist Hospital Research Institute		PHASE1	INTERVENTIONAL
NCT02220894	Study of Pembrolizumab (MK-3475) Versus Platinum-Based Chemotherapy for Participants With Programmed Cell Death-Ligand 1 (PD-L1)-Positive Advanced or Metastatic Non-Small Cell Lung Cancer (MK-3475-042/KEYNOTE-042)	https://clinicaltrials.gov/study/NCT02220894	COMPLETED	Non-small Cell Lung Cancer	BIOLOGICAL: pembrolizumab|DRUG: carboplatin|DRUG: paclitaxel|DRUG: pemetrexed	Merck Sharp & Dohme LLC		PHASE3	INTERVENTIONAL
NCT03623776	Neoadjuvant JS001, or JS001 in Combination With Pemetrexed and Carboplatin in Resectable NSCLC.	https://clinicaltrials.gov/study/NCT03623776	SUSPENDED	Efficacy and Safety	DRUG: JS001|DRUG: Pemetrexed|DRUG: Carboplatin|PROCEDURE: Thoracic Surgery	Sun Yat-sen University		PHASE2	INTERVENTIONAL
NCT05840016	AK112 in Combination With Chemotherapy in Advanced Squamous Non-Small Cell Lung Cancer	https://clinicaltrials.gov/study/NCT05840016	RECRUITING	Advanced Squamous Non Small Cell Lung Cancer	DRUG: AK112, Carboplatin, Paxlitaxel|DRUG: Tislelizumab, Carboplatin, Paxlitaxel	Akeso		PHASE3	INTERVENTIONAL
NCT05933863	Molecular Subtyping of Extensive Stage Small Cell Lung Cancer and Relevent Clinical Significance	https://clinicaltrials.gov/study/NCT05933863	RECRUITING	SCLC,Extensive Stage	DRUG: PD-(L)1 antibody immunotherapy	Peking University Cancer Hospital & Institute			OBSERVATIONAL
NCT03811652	A Multiple Ascending Dose Study of MEDI7247 in Advanced or Metastatic Solid Tumors	https://clinicaltrials.gov/study/NCT03811652	COMPLETED	Non Small Cell Lung Cancer Squamous (NSCLC-Sq)|Head and Neck Squamous Cell Carcinoma (HNSCC)|Small Cell Lung Cancer (SCLC)|Pancreatic Ductal Adenocarcinoma (PDAC)|Colorectal Cancer (CRC)|Metastatic Castration-resistant Prostate Cancer (mCRPC)	DRUG: MEDI7247	MedImmune LLC		PHASE1	INTERVENTIONAL
NCT02621398	Pembrolizumab, Paclitaxel, Carboplatin, and Radiation Therapy in Treating Patients With Stage II-IIIB Non-Small Cell Lung Cancer	https://clinicaltrials.gov/study/NCT02621398	ACTIVE_NOT_RECRUITING	Stage II Non-Small Cell Lung Cancer|Stage IIIA Non-Small Cell Lung Cancer|Stage IIIB Non-Small Cell Lung Cancer	RADIATION: 3-Dimensional Conformal Radiation Therapy|DRUG: Carboplatin|RADIATION: Intensity-Modulated Radiation Therapy|OTHER: Laboratory Biomarker Analysis|DRUG: Paclitaxel|BIOLOGICAL: Pembrolizumab	Rutgers, The State University of New Jersey	National Cancer Institute (NCI)|Rutgers Cancer Institute of New Jersey|Merck Sharp & Dohme LLC	PHASE1	INTERVENTIONAL
NCT04314297	Anlotinib In Combination With Durvalumab As Sequential Therapy of Thoracic Radiotherapy After Induction Chemotherapy For Extensive-Stage Small Cell Lung Cancer:A Single Arm Study	https://clinicaltrials.gov/study/NCT04314297	UNKNOWN	Anlotinib|Durvalumab|Small Cell Lung Cancer	DRUG: Anlotinib In Combination With Durvalumab	Wuhan Union Hospital, China		PHASE2	INTERVENTIONAL
NCT02608268	Phase I-Ib/II Study of MBG453 as Single Agent and in Combination With PDR001 in Patients With Advanced Malignancies	https://clinicaltrials.gov/study/NCT02608268	TERMINATED	Advanced Malignancies	DRUG: MBG453|DRUG: PDR001|DRUG: Decitabine	Novartis Pharmaceuticals		PHASE1|PHASE2	INTERVENTIONAL
NCT06048315	A Single Center, Single Arm Clinical Study on the Treatment of Advanced Non-small Cell Lung Cancer With Positive EGFR Sensitive Mutations and Failed EGFR TKIs With the Combination of Enrotinib and Paclitaxel Monoclonal Antibody	https://clinicaltrials.gov/study/NCT06048315	NOT_YET_RECRUITING	Lung Cancer|TKI Resistance|EGFR Sensitive Mutation|Anlotinib|Pianzumab	DRUG: Anlotinib|DRUG: Penpulimab	Degan Lu	Wu Jieping Medical Foundation	PHASE3	INTERVENTIONAL
NCT04438382	Infliximab and Intravenous Immunoglobulin Therapy in Treating Patients With Steroid-Refractory Pneumonitis	https://clinicaltrials.gov/study/NCT04438382	TERMINATED	Hematopoietic and Lymphoid Cell Neoplasm|Malignant Solid Neoplasm|Steroid-Refractory Pneumonitis	BIOLOGICAL: Infliximab|BIOLOGICAL: Intravenous Immunoglobulin Therapy|DRUG: Prednisone|DRUG: Methylprednisolone	ECOG-ACRIN Cancer Research Group	National Cancer Institute (NCI)	PHASE2	INTERVENTIONAL
NCT04716933	Safety and Efficacy Study of Pemetrexed + Platinum Chemotherapy + Pembrolizumab (MK-3475) With or Without Lenvatinib (MK-7902/E7080) as First-line Intervention in Adults With Metastatic Nonsquamous Non-small Cell Lung Cancer (MK-7902-006/E7080-G000-315/LEAP-006)-China Extension Study	https://clinicaltrials.gov/study/NCT04716933	COMPLETED	Nonsquamous Non-small Cell Lung Cancer	BIOLOGICAL: Pembrolizumab|DRUG: Carboplatin|DRUG: Cisplatin|DRUG: Pemetrexed|DRUG: Lenvatinib|DRUG: Placebo matching lenvatinib	Merck Sharp & Dohme LLC	Eisai Inc.	PHASE3	INTERVENTIONAL
NCT02404441	Phase I/II Study of PDR001 in Patients With Advanced Malignancies	https://clinicaltrials.gov/study/NCT02404441	COMPLETED	Melanoma|Non-small Sell Lung Cancer (NSCLC)|Triple Negative Breast Cancer|Anaplastic Thyroid Cancer|Other Solid Tumors	BIOLOGICAL: PDR001	Novartis Pharmaceuticals		PHASE1|PHASE2	INTERVENTIONAL
NCT03430063	A Study of REGN2810 and Ipilimumab in Patients With Lung Cancer	https://clinicaltrials.gov/study/NCT03430063	TERMINATED	Advanced Non-Small Cell Lung Carcinoma	DRUG: SDREGN2810|DRUG: SDREGN2810/ipi|DRUG: HDREGN2810	Regeneron Pharmaceuticals	Sanofi	PHASE2	INTERVENTIONAL
NCT05386888	A Trial of GFH018 and Toripalimab in Combination With Concurrent Chemoradiotherapy in Stage III NSCLC Chemoradiotherapy in Stage III NSCLC	https://clinicaltrials.gov/study/NCT05386888	ACTIVE_NOT_RECRUITING	NSCLC, Stage III	DRUG: GFH018|DRUG: Toripalimab|DRUG: Paclitaxel|DRUG: Carboplatin|DRUG: Cisplatin|DRUG: Pemetrexed|RADIATION: Thoracic Radiation Therapy (TRT)|DRUG: GFH018	Zhejiang Genfleet Therapeutics Co., Ltd.		PHASE2	INTERVENTIONAL
NCT04043195	Nivolumab and Ipilimumab in Combination With Immunogenic Chemotherapy for Patients With Advanced NSCLC	https://clinicaltrials.gov/study/NCT04043195	ACTIVE_NOT_RECRUITING	Advanced NSCLC	DRUG: Nivolumab|DRUG: Oxaliplatin|DRUG: Ipilimumab	Hatim Husain		PHASE1|PHASE2	INTERVENTIONAL
NCT06502977	Study Evaluating Tarlatamab in Chinese Participants With Advanced Small Cell Lung Cancer After Two or More Prior Lines of Treatment	https://clinicaltrials.gov/study/NCT06502977	RECRUITING	Advanced Small Cell Lung Cancer	DRUG: Tarlatamab	Amgen		PHASE2	INTERVENTIONAL
NCT02978404	Combining Radiosurgery and Nivolumab in the Treatment of Brain Metastases	https://clinicaltrials.gov/study/NCT02978404	COMPLETED	Clear-Cell Metastatic Renal Cell Carcinoma|Non Small Cell Lung Cancer Metastatic|Brain Metastases, Adult|Small Cell Lung Cancer|Melanoma	DRUG: Nivolumab|RADIATION: Radiosurgery	Centre hospitalier de l'Université de Montréal (CHUM)	Bristol-Myers Squibb	PHASE2	INTERVENTIONAL
NCT04840290	A Neoadjuvant Study of Sintilimab Plus Platinum Doublet Chemotherapy in IIIA(N2) Stage NSCLC	https://clinicaltrials.gov/study/NCT04840290	UNKNOWN	Non Small Cell Lung Cancer	DRUG: Biological: Sintilimab Drug: Cisplatin Drug: Paclitaxel for Injection (Albumin Bound) Drug: Carboplatin	Tang-Du Hospital		PHASE3	INTERVENTIONAL
NCT02122861	Phase 1 Study of Intradermal LV305 in Patients With Locally Advanced, Relapsed or Metastatic Cancer Expressing NY-ESO-1	https://clinicaltrials.gov/study/NCT02122861	COMPLETED	Melanoma - Currently Enrolling|Non-small Cell Lung Cancer - Enrollment Completed|Sarcoma - Enrollment Completed	BIOLOGICAL: ID-LV305	Immune Design, a subsidiary of Merck & Co., Inc. (Rahway, New Jersey USA)	Merck Sharp & Dohme LLC	PHASE1	INTERVENTIONAL
NCT03170960	Study of Cabozantinib in Combination With Atezolizumab to Subjects With Locally Advanced or Metastatic Solid Tumors	https://clinicaltrials.gov/study/NCT03170960	ACTIVE_NOT_RECRUITING	Urothelial Carcinoma|Renal Cell Carcinoma|Non-Small Cell Lung Cancer|Castration-resistant Prostate Cancer|Triple Negative Breast Cancer|Ovarian Cancer|Endometrial Cancer|Hepatocellular Carcinoma|Gastric Cancer|Gastroesophageal Junction Adenocarcinoma|Colorectal Cancer|Head and Neck Cancer|Differentiated Thyroid Cancer|Lower Esophageal Cancer	DRUG: cabozantinib|DRUG: atezolizumab|DRUG: cabozantinib|DRUG: cabozantinib	Exelixis		PHASE1|PHASE2	INTERVENTIONAL
NCT03679767	A Study of INCMGA00012 in Participants With Selected Solid Tumors (POD1UM-203)	https://clinicaltrials.gov/study/NCT03679767	COMPLETED	Metastatic Non-small Cell Lung Cancer|Locally Advanced Urothelial Cancer|Metastatic Urothelial Cancer|Unresectable Melanoma|Metastatic Melanoma|Locally Advanced Renal Cell Carcinoma|Metastatic Clear-Cell Renal Cell Carcinoma	DRUG: Retifanlimab	Incyte Corporation		PHASE2	INTERVENTIONAL
NCT05653531	Clinical Significance of Hepatic Biomarkers in Lung Cancer Patients Treated With Immune Checkpoint Inhibitors	https://clinicaltrials.gov/study/NCT05653531	WITHDRAWN	Immune Checkpoint Inhibitor|Lung Cancer|Liver Biomarkers|Transaminases	OTHER: Blood sample	Centre Hospitalier Universitaire, Amiens		NA	INTERVENTIONAL
NCT05961111	A Clinical Study on Oncolytic Virus Injection (R130 OV) for the Treatment of Advanced Solid Tumors	https://clinicaltrials.gov/study/NCT05961111	RECRUITING	Sarcoma|Carcinoma|Digestive Cancer|Breast Cancer|Lung Cancer|Brain Cancer|Melanoma|Gynecologic Cancer|Head and Neck Cancer|Kidney Cancer	DRUG: Recombinant oncolytic herpes simplex virus type 1 (R130)	Shanghai Yunying Medical Technology	Linyi Central Hospital	EARLY_PHASE1	INTERVENTIONAL
NCT03126110	Phase 1/2 Study Exploring the Safety, Tolerability, and Efficacy of INCAGN01876 Combined With Immune Therapies in Advanced or Metastatic Malignancies	https://clinicaltrials.gov/study/NCT03126110	COMPLETED	Advanced Malignancies|Metastatic Cancer	DRUG: INCAGN01876|DRUG: Nivolumab|DRUG: Ipilimumab	Incyte Biosciences International Sàrl		PHASE1|PHASE2	INTERVENTIONAL
NCT06243679	Efficacy and Safety of NSCLC Patients With/Without Adjuvant Immunotherapy Who Have Achieved pCR After Neoadjuvant Immunotherapy	https://clinicaltrials.gov/study/NCT06243679	RECRUITING	Resectable/Potentially Resectable NSCLC	DRUG: Immunotherapy	Xiangya Hospital of Central South University			OBSERVATIONAL
NCT05718167	TQB2450 Injection Combined With Chemotherapy Followed by Sequential Combination With Anlotinib Hydrochloride Capsule for First-line Treatment of Advanced Squamous Non-small Cell Lung Cancer.	https://clinicaltrials.gov/study/NCT05718167	NOT_YET_RECRUITING	Advanced Squamous Non-Small Cell Lung Carcinoma	DRUG: TQB2450|DRUG: Anlotinib hydrochloride capsule|DRUG: Tislelizumab injection	Chia Tai Tianqing Pharmaceutical Group Co., Ltd.		PHASE3	INTERVENTIONAL
NCT04849481	The Research Plan of Taiwan Precision Medicine	https://clinicaltrials.gov/study/NCT04849481	RECRUITING	Non-small-cell Lung Cancer		National Health Research Institutes, Taiwan			OBSERVATIONAL
NCT04676412	Efficacy and Safety Study of Pembrolizumab (MK-3475) With or Without Lenvatinib (MK-7902/E7080) in Adults With Programmed Cell Death-Ligand 1 (PD-L1)-Positive Treatment-naïve Nonsmall Cell Lung Cancer (NSCLC) [MK-7902-007/E7080-G000-314/LEAP-007] - China Extension Study	https://clinicaltrials.gov/study/NCT04676412	COMPLETED	Non-small Cell Lung Cancer	BIOLOGICAL: Pembrolizumab|DRUG: Lenvatinib|DRUG: Placebo for lenvatinib	Merck Sharp & Dohme LLC	Eisai Inc.	PHASE3	INTERVENTIONAL
NCT04590781	Safety and Efficacy of XmAb18087 ± Pembrolizumab in Advanced Merkel Cell Carcinoma or Extensive-stage Small Cell Lung Cancer	https://clinicaltrials.gov/study/NCT04590781	TERMINATED	Merkel Cell Carcinoma|Small Cell Lung Cancer	BIOLOGICAL: XmAb18087|DRUG: XmAb18087 ± Pembrolizumab	Xencor, Inc.	ICON plc	PHASE1|PHASE2	INTERVENTIONAL
NCT06449313	Neoadjuvant Chemo-Immunotherapy and Surgical Resection in Locally Advanced Non-small Cell Lung Cancer With N3 Lymph Node Involvement	https://clinicaltrials.gov/study/NCT06449313	NOT_YET_RECRUITING	Non-small Cell Lung Cancer Stage III	DRUG: Cemiplimab-Rwlc	Georgetown University	Regeneron Pharmaceuticals	PHASE2	INTERVENTIONAL
NCT02947165	Phase I/Ib Study of NIS793 in Combination With PDR001 in Patients With Advanced Malignancies.	https://clinicaltrials.gov/study/NCT02947165	COMPLETED	Breast Cancer|Lung Cancer|Hepatocellular Cancer|Colorectal Cancer|Pancreatic Cancer|Renal Cancer	DRUG: NIS793|DRUG: PDR001	Novartis Pharmaceuticals		PHASE1	INTERVENTIONAL
NCT06545747	Adaptive Hypofractionated Radiotherapy for Locally Advanced NSCLC Based on Dynamic Enhanced MRI	https://clinicaltrials.gov/study/NCT06545747	RECRUITING	Non-small Cell Lung Cancer	RADIATION: DCE-MRI based split-course hypo-RT|RADIATION: CT based split-course hypo-RT|DRUG: Concurrent chemotherapy|DRUG: Consolidative immunotherapy	Sun Yat-sen University		PHASE3	INTERVENTIONAL
NCT02835690	Study of the Safety, Tolerability, Pharmacokinetics and Efficacy of Pembrolizumab (MK-3475) in Chinese Participants With Non-Small-Cell Lung Cancer (MK-3475-032/KEYNOTE-032)	https://clinicaltrials.gov/study/NCT02835690	COMPLETED	Non-Small-Cell Lung Cancer	BIOLOGICAL: Pembrolizumab	Merck Sharp & Dohme LLC		PHASE1	INTERVENTIONAL
NCT03181308	Study of Carotuximab (TRC105) Plus Nivolumab in Patients With Metastatic NSCLC	https://clinicaltrials.gov/study/NCT03181308	COMPLETED	Carcinoma, Non-Small-Cell Lung	DRUG: Carotuximab (TRC105)|DRUG: OPDIVO	Tracon Pharmaceuticals Inc.		PHASE1	INTERVENTIONAL
NCT04923802	Multi-Omics Testing for Immunotherapy Efficacy Evaluation (MOTIVATION)	https://clinicaltrials.gov/study/NCT04923802	TERMINATED	Non-small Cell Lung Cancer|Neoantigen|Next-generation Sequencing|Biomarker		GeneCast Biotechnology Co., Ltd.	Xinqiao Hospital of Chongqing|Shanghai Pulmonary Hospital, Shanghai, China|Shanghai Chest Hospital|Wuhan University|Renmin Hospital of Wuhan University|Tongji Hospital|Southwest Hospital, China|Daping Hospital and the Research Institute of Surgery of the Third Military Medical University|People's Hospital of Chongqing|Sichuan Cancer Hospital and Research Institute|The Second Affiliated Hospital o…		OBSERVATIONAL
NCT05582031	Regorafenib With Tislelizumab in Patients With Selected Mismatch Repair-Proficient/Microsatellite Stable Cancers	https://clinicaltrials.gov/study/NCT05582031	WITHDRAWN	Anal Squamous Cell Carcinoma|Colorectal Neoplasms|Soft Tissue Sarcoma|Malignant Pleural Mesothelioma|Small Cell Lung Carcinoma|Castrate Resistant Prostate Cancer|Neuroendocrine Carcinoma of Prostate|Gastroenteropancreatic Neuroendocrine Neoplasm	COMBINATION_PRODUCT: Regorafenib in combination with Tislelizumab	Translational Research in Oncology	Bayer|Novartis	PHASE2	INTERVENTIONAL
NCT05974007	Neoadjuvant Treatment Real-world Clinical Outcomes in NSCLC	https://clinicaltrials.gov/study/NCT05974007	RECRUITING	Non-Small Cell Lung Cancer	DRUG: Neoadjuvant immunochemotherapy|DRUG: Neoadjuvant chemotherapy	Cancer Institute and Hospital, Chinese Academy of Medical Sciences			OBSERVATIONAL
NCT05055583	Toripalimab in Combination With Platinum-based Chemotherapy for Mutation-negative Stage IV Oligometastatic NSCLC	https://clinicaltrials.gov/study/NCT05055583	UNKNOWN	NSCLC Stage IV|Oligometastasis	DRUG: Toripalimab in Combination With Platinum-based Chemotherapy|PROCEDURE: Surgical treatment stage|DRUG: Adjuvant treatment stage	Tang-Du Hospital		PHASE2	INTERVENTIONAL
NCT02994576	Atezolizumab as Induction Therapy in Non-small Cell Lung Cancer	https://clinicaltrials.gov/study/NCT02994576	COMPLETED	Nonsmall Cell Lung Cancer	DRUG: Atezolizumab	Gustave Roussy, Cancer Campus, Grand Paris		PHASE2	INTERVENTIONAL
NCT05882513	Serplulimab Combined With Chemotherapy in Patients With Resectable Non-small-cell Lung Cancer	https://clinicaltrials.gov/study/NCT05882513	RECRUITING	NSCLC|Neoadjuvant Therapy	DRUG: Serplulimab and neoadjuvant therapy|PROCEDURE: surgical resection of lung cancer|OTHER: Tumour will be Collected from participant. Fate of sample is Destruction after use	Second Affiliated Hospital, School of Medicine, Zhejiang University		PHASE2	INTERVENTIONAL
NCT03048500	Nivolumab and Metformin Hydrochloride in Treating Patients With Stage III-IV Non-small Cell Lung Cancer That Cannot Be Removed by Surgery	https://clinicaltrials.gov/study/NCT03048500	UNKNOWN	Recurrent Non-Small Cell Lung Carcinoma|Stage III Non-Small Cell Lung Cancer|Stage IIIA Non-Small Cell Lung Cancer|Stage IIIB Non-Small Cell Lung Cancer|Stage IV Non-Small Cell Lung Cancer	OTHER: Laboratory Biomarker Analysis|DRUG: Metformin Hydrochloride|BIOLOGICAL: Nivolumab	Northwestern University	Bristol-Myers Squibb|National Cancer Institute (NCI)	PHASE2	INTERVENTIONAL
NCT03884192	Consolidation Sintilimab After Concurrent Chemoradiation in Patients With Unresectable Stage III NSCLC	https://clinicaltrials.gov/study/NCT03884192	UNKNOWN	Carcinoma, Non-Small Cell Lung	DRUG: Consolidation Sintilimab	Shandong Cancer Hospital and Institute		PHASE3	INTERVENTIONAL
NCT05633602	Ramucirumab Plus Pembrolizumab vs Usual Care for Treatment of Stage IV or Recurrent Non-Small Cell Lung Cancer Following Immunotherapy, Pragmatica-Lung Study	https://clinicaltrials.gov/study/NCT05633602	RECRUITING	Recurrent Lung Non-Small Cell Carcinoma|Stage IV Lung Cancer AJCC v8	DRUG: Chemotherapy|BIOLOGICAL: Pembrolizumab|BIOLOGICAL: Ramucirumab	SWOG Cancer Research Network	National Cancer Institute (NCI)|Eli Lilly and Company|Merck Sharp & Dohme LLC	PHASE3	INTERVENTIONAL
NCT03631784	A Trial of Pembrolizumab in Combination With Chemotherapy and Radiotherapy in Stage III NSCLC (KEYNOTE-799, MK-3475-799)	https://clinicaltrials.gov/study/NCT03631784	COMPLETED	Non-small Cell Lung Cancer	DRUG: Pembrolizumab 200 mg|DRUG: Paclitaxel 45 mg/m^2|DRUG: Carboplatin AUC6|DRUG: Cisplatin 75 mg/m^2|DRUG: Pemetrexed 500 mg/m^2|RADIATION: Thoracic Radiation Therapy (TRT)|DRUG: Paclitaxel 200 mg/m^2|DRUG: Carboplatin AUC2	Merck Sharp & Dohme LLC		PHASE2	INTERVENTIONAL
NCT06249854	Efficacy and Safety of Combination Therapy With Bojungikki-tang and Pembrolizumab Monotherapy in Patients With Advanced Non-small Cell Lung Cancer	https://clinicaltrials.gov/study/NCT06249854	RECRUITING	Non-small Cell Lung Cancer	DRUG: Bojungikki-tang(BJIKT)|DRUG: Pembrolizumab	Korea Institute of Oriental Medicine		PHASE2	INTERVENTIONAL
NCT04364620	AB-16B5 Combined With Docetaxel in Subjects With Metastatic Non-Small Cell Lung Cancer (EGIA-002)	https://clinicaltrials.gov/study/NCT04364620	COMPLETED	NSCLC Stage IV	DRUG: AB-16B5|DRUG: Docetaxel	Alethia Biotherapeutics		PHASE2	INTERVENTIONAL
NCT03454451	CPI-006 Alone and in Combination With Ciforadenant and With Pembrolizumab for Patients With Advanced Cancers	https://clinicaltrials.gov/study/NCT03454451	COMPLETED	Non-Small Cell Lung Cancer|Renal Cell Cancer|Colorectal Cancer|Triple Negative Breast Cancer|Cervical Cancer|Ovarian Cancer|Pancreatic Cancer|Endometrial Cancer|Sarcoma|Squamous Cell Carcinoma of the Head and Neck|Bladder Cancer|Metastatic Castration Resistant Prostate Cancer|Non-hodgkin Lymphoma	DRUG: CPI-006|DRUG: CPI-006 + ciforadenant|DRUG: CPI-006 + pembrolizumab|DRUG: CPI-006|DRUG: CPI-006 + ciforadenant|DRUG: CPI-006 + pembrolizumab	Corvus Pharmaceuticals, Inc.		PHASE1	INTERVENTIONAL
NCT05942508	A Phase Ib Study of TQB2450 Combined With Anlotinib in Patients With Limited Stage Small Cell Lung Cancer After First-line Radiotherapy and Chemotherapy	https://clinicaltrials.gov/study/NCT05942508	RECRUITING	Limited Stage Small Cell Lung Cancer|Not Progressed After First-line Chemoradiotherapy	DRUG: TQB2450 Injection + Anlotinib Hydrochloride Capsules	Jinming Yu		PHASE1	INTERVENTIONAL
NCT02628067	Study of Pembrolizumab (MK-3475) in Participants With Advanced Solid Tumors (MK-3475-158/KEYNOTE-158)	https://clinicaltrials.gov/study/NCT02628067	RECRUITING	Advanced Cancer|Anal Carcinoma|Anal Cancer|Biliary Cancer|Cholangiocarcinoma|Bile Duct Cancer|Neuroendocrine Tumor|Carcinoid Tumor|Endometrial Carcinoma|Endometrial Cancer|Cervical Carcinoma|Cervical Cancer|Vulvar Carcinoma|Vulvar Cancer|Small Cell Lung Carcinoma|Small Cell Lung Cancer (SCLC)|Mesothelioma|Thyroid Carcinoma|Thyroid Cancer|Salivary Gland Carcinoma|Salivary Gland Cancer|Salivary Can…	BIOLOGICAL: pembrolizumab|BIOLOGICAL: pembrolizumab	Merck Sharp & Dohme LLC		PHASE2	INTERVENTIONAL
NCT05353257	A Study to Evaluate the Efficacy and Safety of Serplulimab in Combination With Chemotherapy and Concurrent Radiotherapy in Patients With Limited-Stage Small Cell Lung Cancer	https://clinicaltrials.gov/study/NCT05353257	RECRUITING	Limited-Stage Small Cell Lung Cancer	DRUG: HLX10|DRUG: carboplatin/cisplatin-etoposide|RADIATION: Thoracic radiotherapy|DRUG: Placebo|RADIATION: Prophylactic Cranial Irradiation (PCI)	Shanghai Henlius Biotech		PHASE3	INTERVENTIONAL
NCT03409614	Combinations of Cemiplimab (Anti-PD-1 Antibody) and Platinum-based Doublet Chemotherapy in Patients With Lung Cancer	https://clinicaltrials.gov/study/NCT03409614	ACTIVE_NOT_RECRUITING	Non-small Cell Lung Cancer	DRUG: REGN2810|DRUG: REGN2810/chemo/ipi|OTHER: Chemotherapy|DRUG: Placebo	Regeneron Pharmaceuticals	Sanofi	PHASE3	INTERVENTIONAL
NCT03920839	INCMGA00012 Plus Chemotherapy in Participants With Advanced Solid Tumors (POD1UM-105)	https://clinicaltrials.gov/study/NCT03920839	WITHDRAWN	Advanced and/or Metastatic Solid Tumors|Stage IIIB Not Amenable to Curative Therapy to Stage IV Non-small Cell Lung Cancer|Advanced/Metastatic Unresectable Malignant Pleural Mesothelioma	DRUG: Retifanlimab|DRUG: Gemcitabine|DRUG: Cisplatin|DRUG: Pemetrexed|DRUG: Carboplatin|DRUG: Paclitaxel	Incyte Corporation		PHASE1	INTERVENTIONAL
NCT02591615	Optimal Sequencing of Pembrolizumab (MK-3475) and Standard Platinum-based Chemotherapy in First-Line NSCLC	https://clinicaltrials.gov/study/NCT02591615	COMPLETED	Non-Small Cell Lung Cancer	DRUG: MK-3475|DRUG: Carboplatin|DRUG: Paclitaxel|DRUG: Pemetrexed	Alliance Foundation Trials, LLC.	Merck Sharp & Dohme LLC	PHASE2	INTERVENTIONAL
NCT05306847	Sintilimab Combined With Anlotinib Therapy for Initially Unresectable Non-small Cell Lung Cancer	https://clinicaltrials.gov/study/NCT05306847	NOT_YET_RECRUITING	Carcinoma, Non-Small-Cell Lung	DRUG: Sintilimab|DRUG: Anlotinib	Peking Union Medical College Hospital	Xinda Biopharmaceutical Group|Chia Tai Tianqing Pharmaceutical Group Co., Ltd.	PHASE2	INTERVENTIONAL
NCT05037825	The Gut Microbiome and Immune Checkpoint Inhibitor Therapy in Solid Tumors	https://clinicaltrials.gov/study/NCT05037825	RECRUITING	Non-Small-Cell Lung Carcinoma|Malignant Melanoma|Renal Cell Carcinoma|Triple-Negative Breast Cancer	DRUG: Checkpoint Inhibitor, Immune	VastBiome			OBSERVATIONAL
NCT04244552	A Phase 1b Trial of ATRC-101 in Adults With Advanced Solid Malignancies	https://clinicaltrials.gov/study/NCT04244552	TERMINATED	Breast Cancer|Colorectal Cancer|Ovarian Cancer|Non-Small Cell Lung Cancer|Acral Lentiginous Melanoma|Head and Neck Squamous Cell Carcinoma|Hepatocellular Carcinoma|Esophageal Squamous Cell Carcinoma|Urothelial Carcinoma|DMMR Colorectal Cancer|MSI-H Colorectal Cancer|Melanoma|Platinum-Resistant Primary Peritoneal Carcinoma|Platinum-Resistant Fallopian Tube Carcinoma|Platinum-Resistant Epithelial O…	BIOLOGICAL: ATRC-101|BIOLOGICAL: Pembrolizumab|DRUG: Pegylated liposomal doxorubicin (PLD)	Atreca, Inc.		PHASE1	INTERVENTIONAL
NCT04921358	Tislelizumab in Combination With Sitravatinib in Participants With Locally Advanced or Metastatic Non-Small Cell Lung Cancer	https://clinicaltrials.gov/study/NCT04921358	TERMINATED	Non-Small Cell Lung Cancer (NSCLC)	DRUG: Tislelizumab|DRUG: Docetaxel|DRUG: Sitravatinib	BeiGene		PHASE3	INTERVENTIONAL
NCT02998567	Combination Study of Guadecitabine/ASTX727 and Pembrolizumab	https://clinicaltrials.gov/study/NCT02998567	RECRUITING	Castration-Resistant Prostatic Cancer|Non Small Cell Lung Cancer	DRUG: Guadecitabine|DRUG: Pembrolizumab|DRUG: ASTX727	Royal Marsden NHS Foundation Trust	Astex Pharmaceuticals, Inc.|Merck Sharp & Dohme LLC|Institute of Cancer Research, United Kingdom	PHASE1	INTERVENTIONAL
NCT03829436	TPST-1120 as Monotherapy and in Combination With Nivolumab in Subjects With Advanced Cancers	https://clinicaltrials.gov/study/NCT03829436	COMPLETED	Hepatocellular Carcinoma|Metastatic Castration Resistant Prostate Cancer|Renal Cell Carcinoma|Non-small Cell Lung Cancer|Colorectal Cancer|Squamous Cell Carcinoma of Head and Neck|Triple-Negative Breast Cancer|Urothelial Carcinoma|Cholangiocarcinoma|GastroEsophageal Cancer|Pancreatic Cancer|Sarcoma	DRUG: Part 1 TPST-1120|DRUG: Part 2 TPST-1120 + nivolumab|DRUG: Part 3 TPST-1120|DRUG: Part 4 TPST-1120 + nivolumab	Tempest Therapeutics		PHASE1	INTERVENTIONAL
NCT03991819	Study of Binimetinib in Combination With Pembrolizumab in Advanced Non-Small Cell Lung Cancer	https://clinicaltrials.gov/study/NCT03991819	RECRUITING	Non-small Cell Carcinoma	DRUG: Binimetinib|DRUG: Pembrolizumab	University Health Network, Toronto		PHASE1	INTERVENTIONAL
NCT03190174	Nivolumab (Opdivo®) Plus ABI-009 (Nab-rapamycin) for Advanced Sarcoma and Certain Cancers	https://clinicaltrials.gov/study/NCT03190174	COMPLETED	Ewing Sarcoma|PEComa|Epithelioid Sarcoma|Desmoid Tumor|Chordoma|Non Small Cell Lung Cancer|Urothelial Carcinoma|Melanoma|Renal Cell Carcinoma|Squamous Cell Carcinoma|Hepatocellular Carcinoma|Classical Hodgkin Lymphoma|Colorectal Cancer|MTOR Activating Mutation	DRUG: Nab-Rapamycin|BIOLOGICAL: Nivolumab	Sarcoma Oncology Research Center, LLC	Aadi Bioscience, Inc.	PHASE1|PHASE2	INTERVENTIONAL
NCT03603002	Pathologic and Immunologic Response After Ablative Radiation in Lung Cancer	https://clinicaltrials.gov/study/NCT03603002	ACTIVE_NOT_RECRUITING	Non-small Cell Lung Cancer Stage I	DIAGNOSTIC_TEST: Post-SABR Biopsy	Sidney Kimmel Comprehensive Cancer Center at Johns Hopkins		NA	INTERVENTIONAL
NCT03996473	Study to Test the Safety and How Radium-223 Dichloride an Alpha Particle-emitting Radioactive Agent Works in Combination With Pembrolizumab an Immune Checkpoint Inhibitor in Patients With Stage IV Non-small Cell Lung Cancer With Bone Metastases	https://clinicaltrials.gov/study/NCT03996473	TERMINATED	Carcinoma, Non-Small-Cell Lung	DRUG: Radium-223 dichloride (Xofigo, BAY 88-8223)|DRUG: Pembrolizumab	Bayer	Merck Sharp & Dohme LLC	PHASE1	INTERVENTIONAL
NCT06066138	A Study of Therapeutic Drug Monitoring-Based Atezolizumab Dosing	https://clinicaltrials.gov/study/NCT06066138	NOT_YET_RECRUITING	Locally Advanced Alveolar Soft Part Sarcoma|Metastatic Alveolar Soft Part Sarcoma|Locally Advanced Non Small Cell Lung Cancer|Metastatic Non Small Cell Lung Cancer|Locally Advanced Small Cell Lung Cancer|Metastatic Small Cell Lung Cancer|Locally Advanced Hepatocellular Carcinoma|Metastatic Hepatocellular Carcinoma|Locally Advanced Melanoma|Metastatic Melanoma	DRUG: Atezolizumab	National Cancer Institute (NCI)		PHASE1	INTERVENTIONAL
NCT05061537	Study of PF-07263689 in Participants With Selected Advanced Solid Tumors	https://clinicaltrials.gov/study/NCT05061537	TERMINATED	Renal Cell Cancer|Melanoma|Non-Small-Cell Lung Cancer|Hepatocellular Cancer|Bladder Cancer|Sarcoma|Head and Neck Cancer|Colorectal Cancer|Ovarian Cancer|Squamous Cell Carcinoma	BIOLOGICAL: PF-07263689|BIOLOGICAL: Sasanlimab	Pfizer		PHASE1	INTERVENTIONAL
NCT06579196	Trabedersen (OT-101) With Pembrolizumab for Newly Diagnosed Advanced NSCLC and Positive PD-L1	https://clinicaltrials.gov/study/NCT06579196	NOT_YET_RECRUITING	Non-small Cell Lung Cancer	DRUG: Trabedersen|DRUG: Pembrolizumab	University of Nebraska		PHASE1|PHASE2	INTERVENTIONAL
NCT06108479	Study of DF6215 in Patients With Advanced Solid Tumors	https://clinicaltrials.gov/study/NCT06108479	RECRUITING	Solid Tumor, Adult	DRUG: DF6215	Dragonfly Therapeutics		PHASE1	INTERVENTIONAL
NCT04429542	Study of Safety and Tolerability of BCA101 Monotherapy and in Combination Therapy in Patients with EGFR-driven Advanced Solid Tumors	https://clinicaltrials.gov/study/NCT04429542	RECRUITING	Head and Neck Squamous Cell Carcinoma|Squamous Cell Carcinoma of Anal Canal|Colorectal Cancer|Squamous Cell Carcinoma of the Lung|EGFR Amplification|Epithelial Ovarian Cancer|Pancreas Cancer|Cutaneous Squamous Cell Carcinoma|Head and Neck Neoplasms|Carcinoma, Squamous Cell|Squamous Cell Carcinoma of Head and Neck	DRUG: BCA101|DRUG: Pembrolizumab	Bicara Therapeutics	Merck Sharp & Dohme LLC	PHASE1	INTERVENTIONAL
NCT04577638	Accelerated Radio-Immunotherapy for Lung Cancer	https://clinicaltrials.gov/study/NCT04577638	COMPLETED	Non Small Cell Lung Cancer Stage III	COMBINATION_PRODUCT: Nivolumab and Intensity Modulated Radiotherapy (IMRT)	Center Eugene Marquis	Bristol-Myers Squibb	PHASE2	INTERVENTIONAL
NCT03322540	Pembrolizumab Plus Epacadostat vs Pembrolizumab Plus Placebo in Metastatic Non-Small Cell Lung Cancer (KEYNOTE-654-05/ECHO-305-05)	https://clinicaltrials.gov/study/NCT03322540	COMPLETED	Lung Cancer	DRUG: Pembrolizumab|DRUG: Epacadostat|DRUG: Placebo	Incyte Corporation	Merck Sharp & Dohme LLC	PHASE2	INTERVENTIONAL
NCT05621837	Quantifying Systemic Immunosuppression to Personalize Cancer Therapy	https://clinicaltrials.gov/study/NCT05621837	UNKNOWN	Melanoma|Breast Cancer|Renal Cell Carcinoma|Urinary Bladder Cancer|Squamous Cell Carcinoma of Head and Neck|Small Cell Carcinoma|NSCLC	OTHER: MDSC quantification	Fondazione IRCCS Istituto Nazionale dei Tumori, Milano			OBSERVATIONAL
NCT06287320	The Predictive Biomarkers in Patients With Locally Advanced Non-small Cell Lung Cancer	https://clinicaltrials.gov/study/NCT06287320	RECRUITING	Locally Advanced Non-small Cell Lung Cancer	RADIATION: concurrent or sequential chemoradiotherapy|DRUG: Immunotherapy	Cancer Institute and Hospital, Chinese Academy of Medical Sciences			OBSERVATIONAL
NCT02831933	Trial of Radiation and Gene Therapy Before Nivolumab for Metastatic Non-Small Cell Lung Carcinoma and Uveal Melanoma	https://clinicaltrials.gov/study/NCT02831933	TERMINATED	Lung Squamous Cell Carcinoma Stage IV|Nonsquamous Nonsmall Cell Neoplasm of Lung|Metastatic Uveal Melanoma	BIOLOGICAL: ADV/HSV-tk|DRUG: Valacyclovir|RADIATION: SBRT|DRUG: nivolumab	Eric Bernicker, MD		PHASE2	INTERVENTIONAL
NCT03516981	A Study of Biomarker-Directed, Pembrolizumab (MK-3475) Based Combination Therapy for Advanced Non-Small Cell Lung Cancer (MK-3475-495/KEYNOTE-495)	https://clinicaltrials.gov/study/NCT03516981	ACTIVE_NOT_RECRUITING	Advanced Non-Small Cell Lung Cancer	BIOLOGICAL: Pembrolizumab|BIOLOGICAL: Favezelimab|DRUG: Lenvatinib|DRUG: Quavonlimab	Merck Sharp & Dohme LLC		PHASE2	INTERVENTIONAL
NCT06287593	The Feasibility of Dynamic Liquid Biopsy Monitoring During Neoadjuvant Treatment for EGFR-mutated NSCLC	https://clinicaltrials.gov/study/NCT06287593	NOT_YET_RECRUITING	EGF-R Positive Non-Small Cell Lung Cancer	OTHER: ctDNA monitoring	Zhejiang University		NA	INTERVENTIONAL
NCT03513666	A Study of Toripalimab+ Pemetrexed Plus Carboplatin in Patients With EGFR-mutation Positive and T790M Negative After Progression on EGFR-TKI Treatment	https://clinicaltrials.gov/study/NCT03513666	COMPLETED	NSCLC	COMBINATION_PRODUCT: Drug intervention	Shanghai Junshi Bioscience Co., Ltd.		PHASE2	INTERVENTIONAL
NCT03745222	A Study of Tislelizumab (BGB-A317) Plus Chemoradiotherapy Followed by Tislelizumab Monotherapy in Newly Diagnosed, Stage III Subjects With Locally Advanced, Unresectable Non-small Cell Lung Cancer	https://clinicaltrials.gov/study/NCT03745222	TERMINATED	Carcinoma, Non-Small-Cell Lung	DRUG: Tislelizumab|DRUG: Concurrent chemoradiotherapy (cCRT)|OTHER: Placebo	Celgene	BeiGene	PHASE3	INTERVENTIONAL
NCT04120454	Ramucirumab and Pembrolizumab for the Treatment of EGFR Mutant Recurrent or Metastatic Non-small Cell Lung Cancer	https://clinicaltrials.gov/study/NCT04120454	ACTIVE_NOT_RECRUITING	Metastatic Lung Non-Small Cell Carcinoma|Recurrent Lung Non-Small Cell Carcinoma|Stage IV Lung Cancer AJCC v8|Stage IVA Lung Cancer AJCC v8|Stage IVB Lung Cancer AJCC v8	BIOLOGICAL: Pembrolizumab|BIOLOGICAL: Ramucirumab	Ohio State University Comprehensive Cancer Center		PHASE2	INTERVENTIONAL
NCT05393635	ITIL-168 in Advanced Solid Tumors	https://clinicaltrials.gov/study/NCT05393635	WITHDRAWN	Cervical Cancer|Head and Neck Squamous Cell Carcinoma|Non-small Cell Lung Cancer	BIOLOGICAL: ITIL-168	Instil Bio		PHASE1	INTERVENTIONAL
NCT06170788	Sacituzumab Tirumotecan (MK-2870) in Combination With Pembrolizumab Versus Pembrolizumab Alone in Metastatic Non-small Cell Lung Cancer (NSCLC) With Programmed Cell Death Ligand 1 (PD-L1) Tumor Proportion Score (TPS) �?50% (MK-2870-007)	https://clinicaltrials.gov/study/NCT06170788	RECRUITING	Non-small Cell Lung Cancer (NSCLC)	BIOLOGICAL: Sacituzumab tirumotecan|BIOLOGICAL: Pembrolizumab	Merck Sharp & Dohme LLC		PHASE3	INTERVENTIONAL
NCT04471428	Study of Atezolizumab in Combination With Cabozantinib Versus Docetaxel in Patients With Metastatic Non-Small Cell Lung Cancer Previously Treated With an Anti-PD-L1/PD-1 Antibody and Platinum-Containing Chemotherapy	https://clinicaltrials.gov/study/NCT04471428	ACTIVE_NOT_RECRUITING	Carcinoma, Non-Small-Cell Lung	DRUG: Cabozantinib|DRUG: Atezolizumab|DRUG: Docetaxel	Hoffmann-La Roche	Exelixis	PHASE3	INTERVENTIONAL
NCT03322566	A Study of Pembrolizumab Plus Epacadostat With Platinum-based Chemotherapy Versus Pembrolizumab Plus Platinum-based Chemotherapy Plus Placebo in Metastatic Non-Small Cell Lung Cancer (KEYNOTE-715-06/ECHO-306-06)	https://clinicaltrials.gov/study/NCT03322566	COMPLETED	Lung Cancer	DRUG: Pembrolizumab|DRUG: Epacadostat|DRUG: Platinum-based chemotherapy|DRUG: Placebo	Incyte Corporation	Merck Sharp & Dohme LLC	PHASE2	INTERVENTIONAL
NCT05570825	SX-682 With Pembrolizumab for the Treatment of Metastatic or Recurrent Stage IIIC or IV Non-Small Cell Lung Cancer	https://clinicaltrials.gov/study/NCT05570825	RECRUITING	Metastatic Lung Non-Small Cell Carcinoma|Recurrent Lung Non-Small Cell Carcinoma|Stage IIIC Lung Cancer AJCC v8|Stage IV Lung Cancer AJCC v8	PROCEDURE: Biopsy|PROCEDURE: Biospecimen Collection|PROCEDURE: Computed Tomography|DRUG: CXCR1/2 Inhibitor SX-682|PROCEDURE: Magnetic Resonance Imaging|BIOLOGICAL: Pembrolizumab|PROCEDURE: Positron Emission Tomography	University of Washington	National Cancer Institute (NCI)|Syntrix Biosystems, Inc.	PHASE2	INTERVENTIONAL
NCT02733159	Pembrolizumab in Patients With Non-Small Cell Lung Cancer and a Performance Status 2	https://clinicaltrials.gov/study/NCT02733159	ACTIVE_NOT_RECRUITING	Carcinoma, Non-Small-Cell Lung	DRUG: pembrolizumab	University of Birmingham	Merck Sharp & Dohme LLC	PHASE2	INTERVENTIONAL
NCT04517526	Efficacy and Safety of Platinum-based Chemotherapy + Bevacizumab + Durvalumab, and Salvage SBRT for IV Non-Small Cell Lung Cancer Patients With EGFR Mutations After Failure of First Line Osimertinib: A Multicenter, Prospective, Phase II Clinical Study	https://clinicaltrials.gov/study/NCT04517526	UNKNOWN	Lung Cancer Stage IV，EGFR-mutant，TKI，PD-L1，SBRT	DRUG: pemetrexed，cisplatin/carboplatin，bevacizumab，durvalumab，SBRT	Shanghai Cancer Hospital, China		PHASE2	INTERVENTIONAL
NCT04924101	Efficacy and Safety of Pembrolizumab Plus Investigational Agents in Combination With Chemotherapy as First-Line Treatment in Extensive-Stage Small Cell Lung Cancer (ES-SCLC) (MK-3475-B99/ KEYNOTE-B99)	https://clinicaltrials.gov/study/NCT04924101	ACTIVE_NOT_RECRUITING	Small Cell Lung Cancer	BIOLOGICAL: Pembrolizumab|BIOLOGICAL: MK-4830|BIOLOGICAL: Boserolimab|DRUG: Lenvatinib|DRUG: Etoposide|DRUG: Cisplatin|DRUG: Carboplatin	Merck Sharp & Dohme LLC		PHASE2	INTERVENTIONAL
NCT02824965	Pembrolizumab + CVA21 in Advanced NSCLC	https://clinicaltrials.gov/study/NCT02824965	UNKNOWN	Non-Small Cell Lung Cancer	DRUG: Pembrolizumab|BIOLOGICAL: CVA21	Olivia Newton-John Cancer Research Institute	Merck Sharp & Dohme LLC|Viralytics	PHASE1	INTERVENTIONAL
NCT03600701	Atezolizumab and Cobimetinib in Treating Patients With Metastatic, Recurrent, or Refractory Non-small Cell Lung Cancer	https://clinicaltrials.gov/study/NCT03600701	ACTIVE_NOT_RECRUITING	Metastatic Lung Non-Small Cell Carcinoma|Recurrent Lung Non-Small Cell Carcinoma|Refractory Lung Non-Small Cell Carcinoma|Stage IV Lung Cancer AJCC v8	DRUG: Atezolizumab|PROCEDURE: Biopsy|PROCEDURE: Biospecimen Collection|DRUG: Cobimetinib|PROCEDURE: Computed Tomography|PROCEDURE: Magnetic Resonance Imaging	National Cancer Institute (NCI)		PHASE2	INTERVENTIONAL
NCT06162572	Phase 1b/2 Platform Study of Select Immunotherapy Combinations in Participants With Advanced Non-small Cell Lung Cancer (NSCLC)	https://clinicaltrials.gov/study/NCT06162572	RECRUITING	Non-small Cell Lung Cancer (NSCLC)	DRUG: S095018|DRUG: S095024|DRUG: S095029|DRUG: S095018 Recommended Dose Expansion (RDE)|DRUG: S095024 RDE|DRUG: S095029 RDE|DRUG: Cemiplimab	Servier Bio-Innovation LLC	Institut de Recherches Internationales Servier|Regeneron Pharmaceuticals	PHASE1|PHASE2	INTERVENTIONAL
NCT02864394	Study of Pembrolizumab Versus Docetaxel in Participants Previously Treated for Non-Small Cell Lung Cancer (MK-3475-033/KEYNOTE-033)	https://clinicaltrials.gov/study/NCT02864394	COMPLETED	Carcinoma, Non-Small-Cell Lung	BIOLOGICAL: Pembrolizumab|DRUG: Docetaxel	Merck Sharp & Dohme LLC		PHASE3	INTERVENTIONAL
NCT02523469	ALT-803 Plus Nivolumab in Patients With Pretreated, Advanced or Metastatic Non-Small Cell Lung Cancer	https://clinicaltrials.gov/study/NCT02523469	COMPLETED	Non-small Cell Lung Cancer	BIOLOGICAL: ALT-803|BIOLOGICAL: Nivolumab	Medical University of South Carolina	Altor BioScience	PHASE1|PHASE2	INTERVENTIONAL
NCT03808480	Nivolumab After Cyclophosphamide and Doxorubicin Induction Therapy in NSCLC With PD-L1<10%	https://clinicaltrials.gov/study/NCT03808480	UNKNOWN	Non-small Cell Lung Cancer	DRUG: CA and Nivolumab	National Cancer Center, Korea		PHASE2	INTERVENTIONAL
NCT03546361	CCL21-Gene Modified Dendritic Cell Vaccine and Pembrolizumab in Treating Patients With Stage IV Non-small Cell Lung Cancer	https://clinicaltrials.gov/study/NCT03546361	ACTIVE_NOT_RECRUITING	Lung Non-Small Cell Carcinoma|Stage IV Lung Cancer AJCC v8|Stage IVA Lung Cancer AJCC v8|Stage IVB Lung Cancer AJCC v8	BIOLOGICAL: Autologous Dendritic Cell-Adenovirus CCL21 Vaccine|BIOLOGICAL: Pembrolizumab	Jonsson Comprehensive Cancer Center	California Institute for Regenerative Medicine (CIRM)|Merck Sharp & Dohme LLC|LUNGevity Foundation|National Cancer Institute (NCI)	PHASE1	INTERVENTIONAL
NCT05378334	Efficacy and Safety of HGXJT in Bone Metastatic NSCLC Patients	https://clinicaltrials.gov/study/NCT05378334	RECRUITING	Non-small Cell Lung Cancer	DRUG: ICI|DRUG: Chemotherapy|DRUG: Placebo|DRUG: Bone-protecting and Mass-dispersesing Decoction	Guangzhou University of Traditional Chinese Medicine		NA	INTERVENTIONAL
NCT04909034	Safety and Potential Efficacy of MS-20 In Combination With Pembrolizumab for the Treatment of NSCLC	https://clinicaltrials.gov/study/NCT04909034	UNKNOWN	NSCLC Stage IV	DRUG: MS-20|DRUG: Placebo	Microbio Co Ltd		PHASE2	INTERVENTIONAL
NCT03976375	Efficacy and Safety of Pembrolizumab (MK-3475) With Lenvatinib (E7080/MK-7902) vs. Docetaxel in Participants With Metastatic Non-Small Cell Lung Cancer (NSCLC) and Progressive Disease (PD) After Platinum Doublet Chemotherapy and Immunotherapy (MK-7902-008/E7080-G000-316/LEAP-008)	https://clinicaltrials.gov/study/NCT03976375	COMPLETED	Metastatic Non-Small Cell Lung Cancer	BIOLOGICAL: Pembrolizumab|DRUG: Lenvatinib|DRUG: Docetaxel	Merck Sharp & Dohme LLC	Eisai Inc.	PHASE3	INTERVENTIONAL
NCT05683977	A French Real-life Study: EvaluatioN of durvALumab Utilization and Effectiveness for First Line Extensive Stage Small Cell Lung Cancer.	https://clinicaltrials.gov/study/NCT05683977	ACTIVE_NOT_RECRUITING	Small Cell Lung Carcinoma	DRUG: durvalumab	AstraZeneca	Kappa Santé		OBSERVATIONAL
NCT05703971	Quaratusugene Ozeplasmid (Reqorsa) and Atezolizumab Maintenance Therapy in ES-SCLC Patients	https://clinicaltrials.gov/study/NCT05703971	RECRUITING	Small Cell Lung Cancer Extensive Stage	BIOLOGICAL: quaratusugene ozeplasmid|BIOLOGICAL: atezolizumab	Genprex, Inc.		PHASE1|PHASE2	INTERVENTIONAL
NCT04713761	Neoadjuvant Toripalimab Combined With Chemotherapy in the Treatment of Malignant Pleural Mesothelioma	https://clinicaltrials.gov/study/NCT04713761	NOT_YET_RECRUITING	Malignant Pleural Mesothelioma	DRUG: Toripalimab	Shanghai Pulmonary Hospital, Shanghai, China		PHASE2	INTERVENTIONAL
NCT04242199	Safety, Tolerability, Pharmacokinetics, and Pharmacodynamics of INCB099280 in Participants With Advanced Solid Tumors	https://clinicaltrials.gov/study/NCT04242199	ACTIVE_NOT_RECRUITING	Advanced Solid Tumor|MSI-H/dMMR Tumors|Cutaneous Squamous Cell Carcinoma|Urothelial Carcinoma|Cervical Cancer|HepatoCellular Carcinoma|Esophageal Squamous Cell Carcinoma|Merkel Cell Carcinoma|Small-cell Lung Cancer|Mesothelioma|PD-L1 Amplified Tumor (9p24.1)|Nasopharyngeal Carcinoma	DRUG: INCB099280	Incyte Corporation		PHASE1	INTERVENTIONAL
NCT02897765	A Personal Cancer Vaccine (NEO-PV-01) w/ Nivolumab for Patients With Melanoma, Lung Cancer or Bladder Cancer	https://clinicaltrials.gov/study/NCT02897765	COMPLETED	Urinary Bladder Cancer|Bladder Tumors|Transitional Cell Carcinoma of the Bladder|Malignant Melanoma|Melanoma|Skin Cancer|Carcinoma, Non-Small-Cell Lung|Lung Cancer	BIOLOGICAL: NEO-PV-01|BIOLOGICAL: Nivolumab|OTHER: Adjuvant	BioNTech US Inc.	Bristol-Myers Squibb	PHASE1	INTERVENTIONAL
NCT06536179	New Preclinical and Clinical Approaches to Mesothelioma	https://clinicaltrials.gov/study/NCT06536179	RECRUITING	Mesothelioma		Marco Emilio Bianchi	Istituto Nazionale Tumori IRCCS - Fondazione G. Pascale		OBSERVATIONAL
NCT05380336	Medico-economic Evaluation Comparing the Impact of the New Fixed-dose Nivolumab Regimen With the Old mg/kg Regimen in the Management of Patients With Metastatic Cancer	https://clinicaltrials.gov/study/NCT05380336	COMPLETED	Metastatic Cancer		Nantes University Hospital			OBSERVATIONAL
NCT06246110	A Phase 2 Study of EIK1001 in Combo With Pembrolizumab and Chemotherapy in Patients With Stage 4 NSCLC	https://clinicaltrials.gov/study/NCT06246110	RECRUITING	NSCLC	DRUG: EIK1001|DRUG: Pembrolizumab|DRUG: Paclitaxel|DRUG: Pemetrexed|DRUG: Carboplatin	Eikon Therapeutics		PHASE2	INTERVENTIONAL
NCT04579757	Surufatinib in Combination With Tislelizumab in Subjects With Advanced Solid Tumors	https://clinicaltrials.gov/study/NCT04579757	ACTIVE_NOT_RECRUITING	Metastatic Solid Tumor|Colorectal Cancer|Neuroendocrine Tumors|Small Cell Lung Cancer|Gastric Cancer|Soft Tissue Sarcoma|Anaplastic Thyroid Cancer	DRUG: Surufatinib and Tislelizumab _ Part 1|DRUG: Surufatinib and Tislelizumab _ Part 2	Hutchmed	BeiGene	PHASE1|PHASE2	INTERVENTIONAL
NCT02716272	Nivolumab Monotherapy or Nivolumab Plus Ipilimumab, for Unresectable Malignant Pleural Mesothelioma (MPM) Patients	https://clinicaltrials.gov/study/NCT02716272	COMPLETED	Mesothelioma	DRUG: Nivolumab|DRUG: Nivolumab + Ipilimumab	Intergroupe Francophone de Cancerologie Thoracique		PHASE2	INTERVENTIONAL
NCT04205812	Platinum-Based Chemotherapy With/Without INCMGA00012, an Anti-PD-1 Antibody, in Non-Small Cell Lung Cancer	https://clinicaltrials.gov/study/NCT04205812	ACTIVE_NOT_RECRUITING	Metastatic Squamous Non-Small Cell Lung Cancer|Metastatic Nonsquamous Non-Small Cell Lung Cancer	DRUG: Retifanlimab|DRUG: Placebo|DRUG: Pemetrexed|DRUG: Cisplatin|DRUG: Carboplatin|DRUG: Paclitaxel|DRUG: nab-Paclitaxel	Incyte Corporation		PHASE3	INTERVENTIONAL
NCT04272034	Safety, Tolerability, Pharmacokinetics, and Pharmacodynamics of INCB099318 in Participants With Advanced Solid Tumors	https://clinicaltrials.gov/study/NCT04272034	ACTIVE_NOT_RECRUITING	Advanced Solid Tumors|MSI-H/dMMR Tumors|Cutaneous Squamous Cell Carcinoma|Urothelial Carcinoma, HCC|Cervical Cancer|Esophageal Squamous Cell Carcinoma|Merkel Cell Carcinoma|Small-cell Lung Cancer|Mesothelioma|PD-L1 Amplified Tumor (9p24.1)|Nasopharyngeal Carcinoma|Cyclin-dependent Kinase 12 Mutated Tumors|Basal Cell Carcinoma (Unresectable or Metastatic)|Sarcomatoid Renal Cell Carcinoma|Clear Cel…	DRUG: INCB099318	Incyte Corporation		PHASE1	INTERVENTIONAL
NCT05837052	A Phase II Trial to Evaluate the Efficiency and Safety of Serplulimab Plus Chemotherapy as Conversion Therapy in NSCLC	https://clinicaltrials.gov/study/NCT05837052	RECRUITING	Unresectable Lung Non-Small Cell Carcinoma	PROCEDURE: serplulimab plus chemotherapy as conversion treatment	Zhejiang University		PHASE2	INTERVENTIONAL
NCT03983759	Study of Sintlimab Maintenance Therapy in Patients With Extensive Small Cell Lung Cancer	https://clinicaltrials.gov/study/NCT03983759	UNKNOWN	Small Cell Lung Cancer|Extensive Disease|Adoptive Cellular Immunotherapy|Chemotherapy|Maintenance	DRUG: sintilimab maintenance	Henan Cancer Hospital		PHASE2	INTERVENTIONAL
NCT03377023	Phase I/II Study of Nivolumab and Ipilimumab Combined With Nintedanib in Non Small Cell Lung Cancer	https://clinicaltrials.gov/study/NCT03377023	ACTIVE_NOT_RECRUITING	Non Small Cell Lung Cancer|Lung Cancer, Nonsmall Cell|Non Small Cell Lung Cancer Metastatic	DRUG: Nivolumab|DRUG: Ipilimumab|DRUG: Nintedanib	H. Lee Moffitt Cancer Center and Research Institute		PHASE1|PHASE2	INTERVENTIONAL
NCT04165083	KEYMAKER-U01 Substudy 2: Efficacy and Safety Study of Pembrolizumab (MK-3475) When Used With Investigational Agents in Treatment-naïve Participants With Anti-programmed Cell Death Receptor Ligand 1 (PD-L1) Positive Advanced Non-small Cell Lung Cancer (NSCLC) (MK-3475-01B/KEYMAKER-U01B)	https://clinicaltrials.gov/study/NCT04165083	ACTIVE_NOT_RECRUITING	Carcinoma, Non-Small-Cell Lung	BIOLOGICAL: Pembrolizumab|BIOLOGICAL: MK-4830|BIOLOGICAL: MK-0482	Merck Sharp & Dohme LLC		PHASE2	INTERVENTIONAL
NCT03924869	Efficacy and Safety Study of Stereotactic Body Radiotherapy (SBRT) With or Without Pembrolizumab (MK-3475) in Adults With Unresected Stage I or II Non-Small Cell Lung Cancer (NSCLC) (MK-3475-867/KEYNOTE-867)	https://clinicaltrials.gov/study/NCT03924869	ACTIVE_NOT_RECRUITING	Non-Small Cell Lung Cancer	RADIATION: Stereotactic Body Radiotherapy (SBRT)|BIOLOGICAL: Pembrolizumab|DRUG: Placebo	Merck Sharp & Dohme LLC		PHASE3	INTERVENTIONAL
NCT05397093	ITIL-306 in Advanced Solid Tumors	https://clinicaltrials.gov/study/NCT05397093	ACTIVE_NOT_RECRUITING	Epithelial Ovarian Cancer|Non-small Cell Lung Cancer|Renal Cell Carcinoma	BIOLOGICAL: ITIL-306	Instil Bio		PHASE1	INTERVENTIONAL
NCT04165096	KEYMAKER-U01 Substudy 3: Efficacy and Safety Study of Pembrolizumab (MK-3475) When Used With Investigational Agents in Participants With Advanced Non-small Cell Lung Cancer (NSCLC), Previously Treated With Anti-programmed Cell Death Receptor Ligand 1 (PD-L1) Therapy (MK-3475-01C/KEYMAKER-U01C)	https://clinicaltrials.gov/study/NCT04165096	ACTIVE_NOT_RECRUITING	Carcinoma, Non-Small-Cell Lung	BIOLOGICAL: Pembrolizumab|BIOLOGICAL: Boserolimab|BIOLOGICAL: MK-4830|DRUG: diphenhydramine|DRUG: acetaminophen|BIOLOGICAL: MK-0482	Merck Sharp & Dohme LLC		PHASE2	INTERVENTIONAL
NCT05544929	A Study of Safety and Efficacy of KFA115 Alone and in Combo With Pembrolizumab in Patients With Select Advanced Cancers	https://clinicaltrials.gov/study/NCT05544929	RECRUITING	Carcinoma, Non-Small-Cell Lung|Cutaneous Melanoma|Carcinoma, Renal Cell|Carcinoma, Ovarian Epithelial|Nasopharyngeal Carcinoma|Carcinoma, Thymic|Anal Cancer|Mesothelioma|Esophagogastric Cancer|High Microsatellite Instability Colorectal Carcinoma|Squamous Cell Carcinoma of Head and Neck|Triple Negative Breast Neoplasms	DRUG: KFA115|DRUG: pembrolizumab	Novartis Pharmaceuticals		PHASE1	INTERVENTIONAL
NCT04581824	Efficacy Comparison of Dostarlimab Plus Chemotherapy Versus Pembrolizumab Plus Chemotherapy in Participants With Metastatic Non-squamous Non-small Cell Lung Cancer (NSCLC)	https://clinicaltrials.gov/study/NCT04581824	ACTIVE_NOT_RECRUITING	Lung Cancer, Non-Small Cell	DRUG: Dostarlimab|DRUG: Pembrolizumab|DRUG: Chemotherapy	GlaxoSmithKline		PHASE2	INTERVENTIONAL
NCT06379087	Radiation Therapy Followed by Tislelizumab and Anlotinib Aeoadjuvant/Adjuvant Therapy for Stage II-IIIA NSCLC	https://clinicaltrials.gov/study/NCT06379087	NOT_YET_RECRUITING	Non-Small Cell Lung Cancer	DRUG: Anlotinib Hydrochloride Capsule|DRUG: Tislelizumab Injection|RADIATION: Hypofractionated Radiotherapy	Ji Yongling		PHASE2	INTERVENTIONAL
NCT01351415	A Study of Bevacizumab in Combination With Standard of Care Treatment in Participants With Advanced Non-squamous Non-small Cell Lung Cancer (NSCLC)	https://clinicaltrials.gov/study/NCT01351415	COMPLETED	Non-Squamous Non-Small Cell Lung Cancer	DRUG: Bevacizumab|DRUG: Docetaxel|DRUG: Erlotinib|DRUG: Pemetrexed	Hoffmann-La Roche		PHASE3	INTERVENTIONAL
NCT05425576	OT-101 in Combination With Pembrolizumab in Subjects With Malignant Pleural Mesothelioma Failing to Respond to Checkpoint Inhibition	https://clinicaltrials.gov/study/NCT05425576	NOT_YET_RECRUITING	Malignant Pleural Mesothelioma	DRUG: OT-101	Oncotelic Inc.		PHASE2	INTERVENTIONAL
NCT04165798	KEYMAKER-U01 Umbrella Master Study: Studies of Investigational Agents With Either Pembrolizumab (MK-3475) Alone or With Pembrolizumab PLUS Chemotherapy in Participants With Advanced Non-small Cell Lung Cancer (NSCLC) (MK-3475-U01/KEYMAKER-U01)	https://clinicaltrials.gov/study/NCT04165798	RECRUITING	Carcinoma, Non-Small-Cell Lung	DIAGNOSTIC_TEST: Tumor Imaging|PROCEDURE: Tumor Tissue Collection|PROCEDURE: Blood Sample Collection	Merck Sharp & Dohme LLC			OBSERVATIONAL
NCT04000529	Phase Ib Study of TNO155 in Combination With Spartalizumab or Ribociclib in Selected Malignancies	https://clinicaltrials.gov/study/NCT04000529	TERMINATED	Non-small Cell Lung Carcinoma|Head and Neck Squamous Cell Carcinoma|Esophageal SCC|Gastrointestinal Stromal Tumors|Colorectal Cancer	DRUG: TNO155|DRUG: Spartalizumab|DRUG: Ribociclib	Novartis Pharmaceuticals		PHASE1	INTERVENTIONAL
NCT04380636	Study of Pembrolizumab With Concurrent Chemoradiation Therapy Followed by Pembrolizumab With or Without Olaparib in Stage III Non-Small Cell Lung Cancer (NSCLC) (MK-7339-012/KEYLYNK-012)	https://clinicaltrials.gov/study/NCT04380636	ACTIVE_NOT_RECRUITING	Lung Neoplasms|Carcinoma, Non-Small-Cell Lung	BIOLOGICAL: Pembrolizumab|DRUG: Olaparib|DRUG: Placebo for olaparib|DRUG: Etoposide|DRUG: Carboplatin|DRUG: Cisplatin|DRUG: Paclitaxel|DRUG: Pemetrexed|RADIATION: Thoracic Radiotherapy|DRUG: Durvalumab	Merck Sharp & Dohme LLC		PHASE3	INTERVENTIONAL
NCT04670107	The Combination of Anlotinib and Immune Checkpoint Inhibitors for Advanced NSCLC Patients With Muti-line Therapy	https://clinicaltrials.gov/study/NCT04670107	COMPLETED	NSCLC|Angiogenesis|Immunotherapy	DRUG: Anlotinib in combination with Immune checkpoint inhibitors	The Affiliated Hospital of Qingdao University		PHASE1|PHASE2	INTERVENTIONAL
NCT03396445	Study of Boserolimab (MK-5890) as Monotherapy and in Combination With Pembrolizumab (MK-3475) in Adults With Advanced Solid Tumors (MK-5890-001)	https://clinicaltrials.gov/study/NCT03396445	ACTIVE_NOT_RECRUITING	Pharmacokinetics|Solid Tumor|Carcinoma, Non-Small-Cell Lung|Triple Negative Breast Neoplasms	DRUG: Boserolimab|BIOLOGICAL: Pembrolizumab|DRUG: Pemetrexed|DRUG: Carboplatin|DRUG: Nab-paclitaxel	Merck Sharp & Dohme LLC		PHASE1	INTERVENTIONAL
NCT05082610	A Study of HMBD-002, a Monoclonal Antibody Targeting VISTA, as Monotherapy and Combined With Pembrolizumab	https://clinicaltrials.gov/study/NCT05082610	RECRUITING	Cancer|Tumor, Solid|Nonsmall Cell Lung Cancer|Triple Negative Breast Cancer|Malignant Neoplasm|Metastatic Cancer|Advanced Solid Tumor	DRUG: HMBD-002|DRUG: Pembrolizumab	Hummingbird Bioscience	Merck Sharp & Dohme LLC	PHASE1	INTERVENTIONAL
NCT03184571	Bemcentinib (BGB324) in Combination With Pembrolizumab in Patients With Advanced NSCLC	https://clinicaltrials.gov/study/NCT03184571	COMPLETED	Lung Cancer Metastatic|NSCLC Stage IV|Adenocarcinoma of Lung	DRUG: Bemcentinib; pembrolizumab	BerGenBio ASA	Merck Sharp & Dohme LLC	PHASE2	INTERVENTIONAL
NCT03219268	A Study of MGD013 in Patients With Unresectable or Metastatic Neoplasms	https://clinicaltrials.gov/study/NCT03219268	COMPLETED	Advanced Solid Tumors|Hematologic Neoplasms|Ovarian Cancer|HER2-positive Advanced Solid Tumors|Non Small Cell Lung Cancer|Small-cell Lung Cancer|Squamous Cell Carcinoma of Head and Neck|Cholangiocarcinoma|Cervical Cancer|TNBC - Triple-Negative Breast Cancer	BIOLOGICAL: tebotelimab 1 mg|BIOLOGICAL: tebotelimab 3 mg|BIOLOGICAL: tebotelimab 10 mg|BIOLOGICAL: tebotelimab 30 mg|BIOLOGICAL: tebotelimab 120 mg|BIOLOGICAL: tebotelimab 300 mg|BIOLOGICAL: tebotelimab 400 mg|BIOLOGICAL: tebotelimab 600 mg|BIOLOGICAL: tebotelimab 800 mg|BIOLOGICAL: tebotelimab 1200 mg|BIOLOGICAL: margetuximab	MacroGenics		PHASE1	INTERVENTIONAL
NCT05031533	Dose-painting Radiation for LA-NSCLC	https://clinicaltrials.gov/study/NCT05031533	RECRUITING	Non-small Cell Lung Cancer Stage III|Non-small Cell Lung Cancer Stage II	RADIATION: Dose-Painting Radiation	Sichuan Cancer Hospital and Research Institute		NA	INTERVENTIONAL
NCT03515837	Study of Pemetrexed + Platinum Chemotherapy With or Without Pembrolizumab (MK-3475) in Adults With Tyrosine Kinase Inhibitor- (TKI)-Resistant Epidermal Growth Factor Receptor- (EGFR)-Mutated Metastatic Non-squamous Non-small Cell Lung Cancer (NSCLC) (MK-3475-789/KEYNOTE-789)	https://clinicaltrials.gov/study/NCT03515837	COMPLETED	Non-small Cell Lung Cancer	BIOLOGICAL: pembrolizumab|DRUG: pemetrexed|DRUG: carboplatin|DRUG: cisplatin|DRUG: saline solution	Merck Sharp & Dohme LLC		PHASE3	INTERVENTIONAL
NCT04628780	Study to Test the Safety and Tolerability of PF-07209960 in Advanced or Metastatic Solid Tumors	https://clinicaltrials.gov/study/NCT04628780	TERMINATED	Non-small-cell Lung Cancer|Squamous Cell Carcinoma of the Head and Neck|Renal Cell Carcinoma|Urothelial Carcinoma|Colorectal Carcinoma|Ovarian Carcinoma	BIOLOGICAL: PF-07209960	Pfizer		PHASE1	INTERVENTIONAL
NCT04506242	Camrelizumab With Apatinib as Neoadjuvant Therapy for Participants With Resectable Non-Small Cell Lung Cancer	https://clinicaltrials.gov/study/NCT04506242	NOT_YET_RECRUITING	NSCLC	DRUG: SHR-1210|DRUG: Apatinib	Cancer Institute and Hospital, Chinese Academy of Medical Sciences		PHASE2	INTERVENTIONAL
NCT06095583	Phase 3 Study of Toripalimab Alone or in Combination With Tifcemalimab as Consolidation Therapy in Patients With Limited-stage Small Cell Lung Cancer (LS-SCLC)	https://clinicaltrials.gov/study/NCT06095583	RECRUITING	Limited-stage Small Cell Lung Cancer (LS-SCLC)	DRUG: Tifcemalimab injection|DRUG: toripalimab injection|DRUG: Placebo for Tifcemalimab|DRUG: Placebo for toripalimab	Shanghai Junshi Bioscience Co., Ltd.		PHASE3	INTERVENTIONAL
NCT04153565	A Study of Pembrolizumab in Combination With Cisplatin and Pemetrexed in Advanced Malignant Pleural Mesothelioma (MPM) (MK-3475-A17)	https://clinicaltrials.gov/study/NCT04153565	COMPLETED	Mesothelioma	DRUG: Pembrolizumab|DRUG: Pemetrexed|DRUG: Cisplatin	Merck Sharp & Dohme LLC		PHASE1	INTERVENTIONAL
NCT03229278	Trigriluzole With Nivolumab and Pembrolizumab in Treating Patients With Metastatic or Unresectable Solid Malignancies or Lymphoma	https://clinicaltrials.gov/study/NCT03229278	COMPLETED	Lymphoma|Metastatic Malignant Solid Neoplasm|Metastatic Melanoma|Metastatic Renal Cell Cancer|Recurrent Bladder Carcinoma|Recurrent Classical Hodgkin Lymphoma|Recurrent Head and Neck Squamous Cell Carcinoma|Recurrent Lymphoma|Recurrent Malignant Solid Neoplasm|Recurrent Renal Cell Carcinoma|Stage III Bladder Cancer|Stage III Lymphoma|Stage III Non-Small Cell Lung Cancer AJCC v7|Stage III Renal Ce…	DRUG: Enzyme Inhibitor Therapy|OTHER: Laboratory Biomarker Analysis|BIOLOGICAL: Nivolumab|BIOLOGICAL: Pembrolizumab	Rutgers, The State University of New Jersey	National Cancer Institute (NCI)	PHASE1	INTERVENTIONAL
NCT02959437	Azacitidine Combined With Pembrolizumab and Epacadostat in Subjects With Advanced Solid Tumors (ECHO-206)	https://clinicaltrials.gov/study/NCT02959437	TERMINATED	Solid Tumors|Advanced Malignancies|Metastatic Cancer	DRUG: Azacitidine|DRUG: Pembrolizumab|DRUG: Epacadostat|DRUG: INCB057643|DRUG: Pembrolizumab|DRUG: Epacadostat|DRUG: INCB059872	Incyte Corporation		PHASE1|PHASE2	INTERVENTIONAL
NCT05944237	HTL0039732 in Participants With Advanced Solid Tumours	https://clinicaltrials.gov/study/NCT05944237	RECRUITING	Neoplasms|Prostatic Neoplasms, Castration-Resistant|Stomach Neoplasms|Esophageal Neoplasms|Head and Neck Neoplasms|Colorectal Neoplasms|Pancreatic Neoplasms|Lung Neoplasms|Urinary Bladder Neoplasms|Mesothelioma, Malignant|Uterine Cervical Neoplasms|Kidney Neoplasms|Sarcoma|Pheochromocytomas	DRUG: HTL0039732 Capsules|DRUG: HTL0039732 Capsules and atezolizumab infusion	Cancer Research UK	Nxera Pharma UK Limited	PHASE1|PHASE2	INTERVENTIONAL
NCT06173505	Study of Vudalimab or Pembrolizumab in Combination With Chemotherapy as First-line Treatment in Patients With Advanced NSCLC	https://clinicaltrials.gov/study/NCT06173505	RECRUITING	Nonsquamous Non-small Cell Lung Cancer	COMBINATION_PRODUCT: Vudalimab + Carboplatin + Pemetrexed|COMBINATION_PRODUCT: Pembrolizumab + Carboplatin + Pemetrexed	Xencor, Inc.		PHASE1|PHASE2	INTERVENTIONAL
NCT03373760	Durvalumab and Tremelimumab in Treating Patients With Recurrent Stage IV Lung Cancer	https://clinicaltrials.gov/study/NCT03373760	COMPLETED	Recurrent Squamous Cell Lung Carcinoma|Stage IV Squamous Cell Lung Carcinoma AJCC v7	BIOLOGICAL: Durvalumab|OTHER: Laboratory Biomarker Analysis|BIOLOGICAL: Tremelimumab	SWOG Cancer Research Network	National Cancer Institute (NCI)	PHASE2	INTERVENTIONAL
NCT03656627	Nivolumab in Patients With Advanced Non-Small Cell Lung Cancer and Pre-existing Autoimmune Disease	https://clinicaltrials.gov/study/NCT03656627	TERMINATED	Autoimmune Diseases|Non-small Cell Lung Cancer|Rheumatoid Arthritis|Psoriasis|Giant Cell Arteritis|Polymyalgia Rheumatica|Systemic Lupus Erythematosus|Crohn Disease|Multiple Sclerosis|Ulcerative Colitis	DRUG: Nivolumab	Alliance Foundation Trials, LLC.	Bristol-Myers Squibb	PHASE1	INTERVENTIONAL
NCT05354102	A First-in-human (FIH) Combination Treatment Study With a Single Dose Level of BMC128	https://clinicaltrials.gov/study/NCT05354102	ACTIVE_NOT_RECRUITING	Non-small Cell Lung Cancer|Melanoma|Renal Cell Carcinoma	DRUG: BMC128|DRUG: Nivolumab	Biomica Ltd.		PHASE1	INTERVENTIONAL
NCT03361228	A Study to Evaluate the Safety, Tolerability, and Antitumor Activity of INCB001158 Plus Epacadostat, With or Without Pembrolizumab, in Advanced Solid Tumors	https://clinicaltrials.gov/study/NCT03361228	TERMINATED	Solid Tumors	DRUG: INCB001158|DRUG: Epacadostat|DRUG: Pembrolizumab	Incyte Corporation		PHASE1|PHASE2	INTERVENTIONAL
NCT02903914	Arginase Inhibitor INCB001158 as a Single Agent and in Combination With Immune Checkpoint Therapy in Patients With Advanced/Metastatic Solid Tumors	https://clinicaltrials.gov/study/NCT02903914	COMPLETED	Metastatic Cancer|Solid Tumors|Colorectal Cancer (CRC)|Gastric Cancer|Head and Neck Cancer|Lung Cancer|Renal Cell Carcinoma (RCC)|Bladder Cancer|UC (Urothelial Cancer)|Mesothelioma	DRUG: INCB001158|DRUG: Pembrolizumab	Incyte Corporation		PHASE1	INTERVENTIONAL
NCT01295827	Study of Pembrolizumab (MK-3475) in Participants With Progressive Locally Advanced or Metastatic Carcinoma, Melanoma, or Non-small Cell Lung Carcinoma (P07990/MK-3475-001/KEYNOTE-001)	https://clinicaltrials.gov/study/NCT01295827	COMPLETED	Cancer, Solid Tumor	BIOLOGICAL: Pembrolizumab	Merck Sharp & Dohme LLC		PHASE1	INTERVENTIONAL
NCT03775850	A Study of EDP1503 in Patients With Colorectal Cancer, Breast Cancer, and Checkpoint Inhibitor Relapsed Tumors	https://clinicaltrials.gov/study/NCT03775850	COMPLETED	Colorectal Cancer Metastatic|Triple Negative Breast Cancer|Non Small Cell Lung Cancer|Bladder Cancer|GastroEsophageal Cancer|Renal Cell Carcinoma|MSI-H	BIOLOGICAL: EDP1503|BIOLOGICAL: Pembrolizumab	Evelo Biosciences, Inc.	SCRI Development Innovations, LLC|Merck Sharp & Dohme LLC	PHASE1	INTERVENTIONAL
NCT04786093	Durvalumab and Stereotactic Radiotherapy for Advanced NSCLC	https://clinicaltrials.gov/study/NCT04786093	RECRUITING	Non Small Cell Lung Cancer	RADIATION: Stereotactic radiation therapy|DRUG: Durvalumab	University of Texas Southwestern Medical Center		PHASE2	INTERVENTIONAL
NCT05704985	Evaluating Safety and Biomarkers Using DK210 (EGFR) for Locally Advanced or Metastatic EGFR+ Tumors	https://clinicaltrials.gov/study/NCT05704985	RECRUITING	Cancer|Solid Tumor|Colorectal Cancer|Pancreas Cancer|Non Small Cell Lung Cancer|Head and Neck Cancer|Gynecologic Cancer|Skin Cancer|Kidney Cancer	BIOLOGICAL: DK210 (EGFR)|RADIATION: Radiation therapy|BIOLOGICAL: Immune checkpoint blockers|DRUG: Chemotherapy	DEKA Biosciences		PHASE1	INTERVENTIONAL
NCT06532799	TIL Therapy Combined With Pembrolizumab for Advanced or Metastatic Refractory Stomach and Esophageal Cancer	https://clinicaltrials.gov/study/NCT06532799	NOT_YET_RECRUITING	Stomach Cancer|Stomach Cancer Recurrent|Stomach Cancer, Adenocarcinoma|Esophageal Cancer|Esophageal Cancer Metastatic to Bone|Esophageal Cancer Metastatic to Lung|Esophageal Cancer Metastatic to Liver	BIOLOGICAL: Tumor Infiltrating Lymphocytes (TIL)|DRUG: Cyclophosphamid|DRUG: Fludarabine|DRUG: Interleukin-2|DRUG: Pembrolizumab	Essen Biotech		PHASE1|PHASE2	INTERVENTIONAL
NCT02805660	Phase 1/2 Study of Mocetinostat and Durvalumab in Patients With Advanced Solid Tumors and NSCLC	https://clinicaltrials.gov/study/NCT02805660	TERMINATED	Advanced Cancer	DRUG: Mocetinostat - 50 mg|DRUG: Mocetinostat - 70 mg|DRUG: Mocetinostat - 90 mg|DRUG: Mocetinostat - Recommended Phase 2 Dose (70 mg)|DRUG: Durvalumab - 1500 mg	Mirati Therapeutics Inc.		PHASE1|PHASE2	INTERVENTIONAL
NCT04201990	Cryoablation Combined With Camrelizumab and Apatinib for Multiprimary Lung Cancer	https://clinicaltrials.gov/study/NCT04201990	UNKNOWN	Lung Cancer	DRUG: Camrelizumab and Apatinib	ShiYue Li		PHASE1|PHASE2	INTERVENTIONAL
NCT06477523	Phase 1b/2 Study of LDRT in Combination With AK104 Plus Chemotherapy as First-line Treatment for ES-SCLC	https://clinicaltrials.gov/study/NCT06477523	RECRUITING	SCLC, Extensive Stage	DRUG: AK104|DRUG: Etoposide|DRUG: Carboplatin|RADIATION: low-dose radiotherapy	Sichuan University		PHASE1|PHASE2	INTERVENTIONAL
NCT04646330	A Trial of AK104 Plus Anlotinib in NSCLC	https://clinicaltrials.gov/study/NCT04646330	UNKNOWN	NSCLC	DRUG: AK104+anlotinib|DRUG: AK104+anlotinib|DRUG: AK104+anlotinib	Akeso		PHASE1|PHASE2	INTERVENTIONAL
NCT05789069	A Study of HFB200603 as a Single Agent and in Combination With Tislelizumab in Adult Patients With Advanced Solid Tumors	https://clinicaltrials.gov/study/NCT05789069	RECRUITING	Renal Cell Carcinoma|Melanoma|Non Small Cell Lung Cancer|Gastric Cancer|Colorectal Cancer	DRUG: HFB200603|DRUG: Tislelizumab	HiFiBiO Therapeutics		PHASE1	INTERVENTIONAL
NCT02646748	Pembrolizumab Combined With Itacitinib (INCB039110) and/or Pembrolizumab Combined With INCB050465 in Advanced Solid Tumors	https://clinicaltrials.gov/study/NCT02646748	COMPLETED	Colorectal Cancer (CRC)|Endometrial Cancer|Melanoma|Head and Neck Cancer|Lung Cancer|MMR-deficient Tumors|Breast Cancer|Pancreatic Cancer|Renal Cell Carcinoma (RCC)|Solid Tumors|UC (Urothelial Cancer)	DRUG: Pembrolizumab|DRUG: itacitinib|DRUG: INCB050465	Incyte Corporation		PHASE1	INTERVENTIONAL
NCT02661659	A Phase Ib Trial of a Maintenance Multipeptide Vaccine (S-588210) in Patients With Unresectable Malignant Pleural Mesothelioma Without Progression After First-Line Chemotherapy	https://clinicaltrials.gov/study/NCT02661659	WITHDRAWN	Malignant Pleural Mesothelioma (MPM)	BIOLOGICAL: Multipeptide vaccine S-588210	University of Chicago		PHASE1	INTERVENTIONAL
NCT03241173	A Study Exploring the Safety and Efficacy of INCAGN01949 in Combination With Immune Therapies in Advanced or Metastatic Malignancies	https://clinicaltrials.gov/study/NCT03241173	COMPLETED	Advanced Malignancies	DRUG: INCAGN01949|DRUG: Nivolumab|DRUG: Ipilimumab	Incyte Biosciences International Sàrl		PHASE1|PHASE2	INTERVENTIONAL
NCT03915951	An Open-label Study of Encorafenib + Binimetinib in Patients With BRAFV600-mutant Non-small Cell Lung Cancer	https://clinicaltrials.gov/study/NCT03915951	ACTIVE_NOT_RECRUITING	Non-small Cell Lung Cancer	DRUG: encorafenib|DRUG: binimetinib	Pfizer		PHASE2	INTERVENTIONAL
NCT04076228	Biomarkers to Predict the Response to Pembrolizumab in Chinese NSCLC Patients	https://clinicaltrials.gov/study/NCT04076228	COMPLETED	NSCLC Stage IV	DRUG: Pembrolizumab	Kiang Wu Hospital			OBSERVATIONAL
NCT04467801	Ipatasertib and Docetaxel in Metastatic NSCLC Patients Who Have Failed 1st Line Immunotherapy	https://clinicaltrials.gov/study/NCT04467801	RECRUITING	NSCLC Stage IV|NSCLC Stage IIIB	DRUG: Ipatasertib	Jun Zhang, MD, PhD	University of Iowa|University of Kentucky	PHASE2	INTERVENTIONAL
NCT02432963	Vaccine Therapy and Pembrolizumab in Treating Patients With Solid Tumors That Have Failed Prior Therapy	https://clinicaltrials.gov/study/NCT02432963	ACTIVE_NOT_RECRUITING	Adult Solid Neoplasm|Bladder Carcinoma|Colon Carcinoma|Estrogen Receptor Negative|Head and Neck Squamous Cell Carcinoma|Hepatocellular Carcinoma|HER2/Neu Negative|Melanoma|Non-Small Cell Lung Carcinoma|Pancreatic Carcinoma|Progesterone Receptor Negative|Rectal Carcinoma|Renal Cell Carcinoma|Soft Tissue Sarcoma|Triple-Negative Breast Carcinoma|TP53 Gene Mutation|Unresectable Solid Neoplasm	OTHER: Laboratory Biomarker Analysis|BIOLOGICAL: Modified Vaccinia Virus Ankara Vaccine Expressing p53|BIOLOGICAL: Pembrolizumab	City of Hope Medical Center	National Cancer Institute (NCI)	PHASE1	INTERVENTIONAL
NCT03166254	Personalized Therapeutic Anti-tumor Vaccine With Pembrolizumab and Standard of Care Chemotherapy in Squamous Non-Small Cell Lung Cancer and Extensive Stage Small Cell Lung Cancer	https://clinicaltrials.gov/study/NCT03166254	WITHDRAWN	Non Small Cell Lung Cancer|NSCLC|Non-small Cell Lung Cancer|Small Cell Lung Extensive Stage	DRUG: Pembrolizumab|BIOLOGICAL: NEO-PV-01 vaccine|PROCEDURE: Biopsy|DRUG: Poly ICLC|PROCEDURE: Leukapheresis|PROCEDURE: Peripheral blood samples	Washington University School of Medicine	Merck Sharp & Dohme LLC	PHASE1	INTERVENTIONAL
NCT02573259	A Dose Escalation Study Of PF-06801591 In Melanoma, Head And Neck Cancer (SCCHN), Ovarian, Sarcoma, Non-Small Cell Lung Cancer, Urothelial Carcinoma or Other Solid Tumors	https://clinicaltrials.gov/study/NCT02573259	COMPLETED	Part 1|MELANOMA|SCCHN|OVCA|SARCOMA|OTHER SOLID TUMORS|Part 1 and 2|NSCLC|UROTHELIAL CARCINOMA	DRUG: PF-06801591|DRUG: PF-06801591	Pfizer		PHASE1	INTERVENTIONAL
NCT03302234	Study of Pembrolizumab Given With Ipilimumab or Placebo in Participants With Untreated Metastatic Non-Small Cell Lung Cancer (NSCLC) (MK-3475-598/KEYNOTE-598)	https://clinicaltrials.gov/study/NCT03302234	COMPLETED	Carcinoma, Non-Small-Cell Lung	BIOLOGICAL: Pembrolizumab|BIOLOGICAL: Ipilimumab|OTHER: Placebo	Merck Sharp & Dohme LLC		PHASE3	INTERVENTIONAL
NCT04956692	Study of Pembrolizumab (MK-3475) Subcutaneous (SC) Versus Pembrolizumab Intravenous (IV) Administered With Platinum Doublet Chemotherapy in Participants With Metastatic Squamous or Nonsquamous Non-Small Cell Lung Cancer (NSCLC) (MK-3475-A86)	https://clinicaltrials.gov/study/NCT04956692	ACTIVE_NOT_RECRUITING	Non-Small Cell Lung Cancer	BIOLOGICAL: Pembrolizumab SC|BIOLOGICAL: Pembrolizumab IV|DRUG: Paclitaxel|DRUG: Nab-Paclitaxel|DRUG: Carboplatin|DRUG: Cisplatin|DRUG: Pemetrexed	Merck Sharp & Dohme LLC		PHASE3	INTERVENTIONAL
NCT04215978	Safety and Preliminary Effectiveness of BGB-A445 in Combination With Tislelizumab in Participants With Advanced Solid Tumors	https://clinicaltrials.gov/study/NCT04215978	ACTIVE_NOT_RECRUITING	Advanced Solid Tumor|Non Small Cell Lung Cancer|Head and Neck Squamous Cell Carcinoma (HNSCC)|Nasopharyngeal Carcinoma (NPC)	DRUG: BGB-A445|DRUG: tislelizumab	BeiGene		PHASE1	INTERVENTIONAL
NCT04577326	Mesothelin-targeted CAR T-cell Therapy in Patients With Mesothelioma	https://clinicaltrials.gov/study/NCT04577326	ACTIVE_NOT_RECRUITING	Malignant Pleural Mesothelioma (MPM)	DRUG: cyclophosphamide|BIOLOGICAL: CAR T cells	Memorial Sloan Kettering Cancer Center	Atara Biotherapeutics	PHASE1	INTERVENTIONAL
NCT04336098	Study of SRF617 in Patients With Advanced Solid Tumors	https://clinicaltrials.gov/study/NCT04336098	COMPLETED	Advanced Solid Tumor	DRUG: SRF617|DRUG: Gemcitabine|DRUG: Albumin-Bound Paclitaxel|DRUG: Pembrolizumab	Coherus Biosciences, Inc.	Surface Oncology|Merck Sharp & Dohme LLC	PHASE1	INTERVENTIONAL
NCT02408861	Nivolumab and Ipilimumab in Treating Patients With HIV Associated Relapsed or Refractory Classical Hodgkin Lymphoma or Solid Tumors That Are Metastatic or Cannot Be Removed by Surgery	https://clinicaltrials.gov/study/NCT02408861	TERMINATED	Advanced Malignant Solid Neoplasm|Anal Carcinoma|HIV Infection|Kaposi Sarcoma|Lung Carcinoma|Metastatic Malignant Solid Neoplasm|Recurrent Classic Hodgkin Lymphoma|Refractory Classic Hodgkin Lymphoma|Unresectable Solid Neoplasm	PROCEDURE: Biospecimen Collection|PROCEDURE: Bone Marrow Biopsy|PROCEDURE: Computed Tomography|BIOLOGICAL: Ipilimumab|BIOLOGICAL: Nivolumab|PROCEDURE: Positron Emission Tomography	National Cancer Institute (NCI)		PHASE1	INTERVENTIONAL
NCT04332653	NT-I7 (Efineptakin Alfa) in Combination With Pembrolizumab in Participants With Advanced Solid Tumors	https://clinicaltrials.gov/study/NCT04332653	ACTIVE_NOT_RECRUITING	Any Advanced Solid Tumors|Triple Negative Breast Cancer|Non Small Cell Lung Cancer|Small Cell Lung Cancer|Microsatellite Stable Colorectal Cancer|Pancreatic Cancer|Ovarian Cancer	DRUG: NT-I7|DRUG: pembrolizumab (KEYTRUDA®)	NeoImmuneTech	Merck Sharp & Dohme LLC	PHASE1|PHASE2	INTERVENTIONAL
NCT02954991	Phase 2 Study of Glesatinib, Sitravatinib or Mocetinostat in Combination With Nivolumab in Non-Small Cell Lung Cancer	https://clinicaltrials.gov/study/NCT02954991	TERMINATED	Carcinoma, Non-Small-Cell Lung	DRUG: Glesatinib|DRUG: Sitravatinib|DRUG: Mocetinostat|DRUG: Nivolumab	Mirati Therapeutics Inc.		PHASE2	INTERVENTIONAL
NCT03257722	Pembrolizumab + Idelalisib for Lung Cancer Study	https://clinicaltrials.gov/study/NCT03257722	TERMINATED	Non Small Cell Lung Cancer|Metastasis|Recurrence	DRUG: Pembrolizumab|DRUG: Idelalisib	Asha Nayak	Merck Sharp & Dohme LLC|Gilead Sciences	PHASE1|PHASE2	INTERVENTIONAL
NCT05557591	A Trial to Learn How the Cancer Vaccine BNT116 in Combination With Cemiplimab Works and How Safe the Combination is in Adults With Advanced Non-small Cell Lung Cancer (EMPOWERVAX Lung 1)	https://clinicaltrials.gov/study/NCT05557591	RECRUITING	Advanced Non-Small Cell Lung Cancer	DRUG: BNT116|DRUG: Cemiplimab	Regeneron Pharmaceuticals	BioNTech SE	PHASE2	INTERVENTIONAL
NCT03829332	Efficacy and Safety Study of Pembrolizumab (MK-3475) With or Without Lenvatinib (MK-7902/E7080) in Adults With Programmed Cell Death-Ligand 1 (PD-L1)-Positive Treatment-naïve Nonsmall Cell Lung Cancer (NSCLC) (MK-7902-007/E7080-G000-314/LEAP-007)	https://clinicaltrials.gov/study/NCT03829332	COMPLETED	Non-small Cell Lung Cancer	BIOLOGICAL: Pembrolizumab|DRUG: Lenvatinib|DRUG: Placebo for lenvatinib	Merck Sharp & Dohme LLC	Eisai Inc.	PHASE3	INTERVENTIONAL
NCT03645928	Study of Autologous Tumor Infiltrating Lymphocytes in Patients With Solid Tumors	https://clinicaltrials.gov/study/NCT03645928	RECRUITING	Metastatic Melanoma|Squamous Cell Carcinoma of the Head and Neck|Non-small Cell Lung Cancer	BIOLOGICAL: Lifileucel|BIOLOGICAL: LN-145|DRUG: Pembrolizumab|BIOLOGICAL: LN-145-S1|DRUG: Ipilimumab|DRUG: Nivolumab	Iovance Biotherapeutics, Inc.		PHASE2	INTERVENTIONAL
NCT02716038	Neoadjuvant MPDL3280A, Nab-paclitaxel and Carboplatin (MAC) in NSCLC	https://clinicaltrials.gov/study/NCT02716038	COMPLETED	Carcinoma, Non-Small-Cell Lung	DRUG: MPDL3280A|DRUG: Carboplatin|DRUG: Nab-paclitaxel	Columbia University	Genentech, Inc.|Celgene Corporation	PHASE2	INTERVENTIONAL
NCT05346952	A Study of TQB2450 Injection Plus Chemotherapy Followed by TQB2450 Plus Anlotinib Versus Tislelizumab Plus Chemotherapy Followed by Tislelizumab in the Treatment of First-line Non-squamous Non-small Cell Lung Cancer(NSCLC).	https://clinicaltrials.gov/study/NCT05346952	UNKNOWN	Advanced Non-squamous Non-small Cell Lung Cancer	DRUG: TQB2450 injection, Tilelizumab injection, Anlotinib hydrochloride capsule, Pemetrexed disodium injection, Carboplatin injection	Chia Tai Tianqing Pharmaceutical Group Co., Ltd.		PHASE3	INTERVENTIONAL
NCT06426511	ctDNA-MRD Guided Consolidation Toripalimab in Stage IB-IIIA NSCLC	https://clinicaltrials.gov/study/NCT06426511	NOT_YET_RECRUITING	Lung Cancer, Nonsmall Cell	DRUG: Toripalimab+Chemotherapy|DRUG: Toripalimab+Chemotherapy followed by consolidation toripalimab	Sun Yat-sen University		PHASE2	INTERVENTIONAL
NCT02154490	Lung-MAP: Biomarker-Targeted Second-Line Therapy in Treating Patients With Recurrent Stage IV Squamous Cell Lung Cancer	https://clinicaltrials.gov/study/NCT02154490	COMPLETED	Recurrent Squamous Cell Lung Carcinoma|Stage IV Squamous Cell Lung Carcinoma AJCC v7	DRUG: Docetaxel|BIOLOGICAL: Durvalumab|DRUG: Erlotinib Hydrochloride|DRUG: FGFR Inhibitor AZD4547|BIOLOGICAL: Ipilimumab|OTHER: Laboratory Biomarker Analysis|BIOLOGICAL: Nivolumab|DRUG: Palbociclib|OTHER: Pharmacological Study|BIOLOGICAL: Rilotumumab|DRUG: Talazoparib|DRUG: Taselisib|BIOLOGICAL: Tremelimumab	SWOG Cancer Research Network	National Cancer Institute (NCI)		OBSERVATIONAL
NCT04165070	KEYMAKER-U01 Substudy 01A: Efficacy and Safety Study of Pembrolizumab (MK-3475) With or Without Chemotherapy When Used With Investigational Agents in Treatment-naïve Participants With Stage IV Non-small Cell Lung Cancer (NSCLC) (MK-3475-01A/KEYMAKER-U01A)	https://clinicaltrials.gov/study/NCT04165070	ACTIVE_NOT_RECRUITING	Carcinoma, Non-Small-Cell Lung	BIOLOGICAL: Pembrolizumab|DRUG: Carboplatin|DRUG: Paclitaxel|DRUG: Pemetrexed|BIOLOGICAL: Vibostolimab|BIOLOGICAL: Boserolimab|BIOLOGICAL: MK-4830|BIOLOGICAL: MK-0482|BIOLOGICAL: Ifinatamab Deruxtecan (I-DXd)|BIOLOGICAL: HER3-DXd	Merck Sharp & Dohme LLC	Daiichi Sankyo	PHASE1|PHASE2	INTERVENTIONAL
NCT04325763	A Study of TQB2450 in Subjects With Stage III Non-Small Cell Lung Cancer(NSCLC)	https://clinicaltrials.gov/study/NCT04325763	RECRUITING	Stage III Non-small-cell Lung Cancer	DRUG: TQB2450|DRUG: Anlotinib|DRUG: TQB2450(blank)|DRUG: Anlotinib(blank)	Chia Tai Tianqing Pharmaceutical Group Co., Ltd.		PHASE3	INTERVENTIONAL
NCT06463665	Efficacy & Safety of Olvimulogene Nanivacirepvec & Platinum-doublet + Physician's Choice of Immune Checkpoint Inhibitor Compared to Docetaxel in NSCL Cancer	https://clinicaltrials.gov/study/NCT06463665	RECRUITING	Advanced Non-squamous Non-small-cell Lung Cancer|Advanced Squamous Non-Small Cell Lung Carcinoma|Metastatic Non-squamous Non Small Cell Lung Cancer|Metastatic Squamous Non-Small Cell Lung Carcinoma|Non-small Cell Lung Cancer|Non-small Cell Lung Cancer Stage III|Non-small Cell Lung Cancer Stage IV|Non-small Cell Lung Cancer Recurrent	BIOLOGICAL: Olvimulogene nanivacirepvec|DRUG: Platinum chemotherapy: carboplatin or cisplatin|DRUG: Non-platinum chemotherapy: paclitaxel or nab-paclitaxel for squamous cell NSCLC or pemetrexed for nonsquamous cell NSCLC|DRUG: Physician's Choice of Immune Checkpoint Inhibitor: pembrolizumab, nivolumab, cemiplimab, atezolizumab, durvalumab|DRUG: Docetaxel	Genelux Corporation	Newsoara Biopharma Co., Ltd.	PHASE2	INTERVENTIONAL
NCT03365791	PDR001 Plus LAG525 for Patients With Advanced Solid and Hematologic Malignancies	https://clinicaltrials.gov/study/NCT03365791	COMPLETED	Small Cell Lung Cancer|Gastric Adenocarcinoma|Esophageal Adenocarcinoma|Castration Resistant Prostate Adenocarcinoma|Soft Tissue Sarcoma|Ovarian Adenocarcinoma|Advanced Well-differentiated Neuroendocrine Tumors|Diffuse Large B Cell Lymphoma	BIOLOGICAL: PDR001|BIOLOGICAL: LAG525	Novartis Pharmaceuticals		PHASE2	INTERVENTIONAL
NCT04624204	Placebo-controlled, Study of Concurrent Chemoradiation Therapy With Pembrolizumab Followed by Pembrolizumab and Olaparib in Newly Diagnosed Treatment-Naïve Limited-Stage Small Cell Lung Cancer (LS-SCLC) (MK 7339-013/KEYLYNK-013)	https://clinicaltrials.gov/study/NCT04624204	ACTIVE_NOT_RECRUITING	Small Cell Lung Cancer	BIOLOGICAL: Pembrolizumab 200 mg|BIOLOGICAL: Pembrolizumab 400 mg|DRUG: Pembrolizumab placebo (saline)|DRUG: Pembrolizumab placebo (saline)|DRUG: Olaparib 300 mg BID|DRUG: Olaparib matching placebo|DRUG: Etoposide 100 mg/m^2|DRUG: Platinum, investigator's choice|RADIATION: Standard Thoracic Radiotherapy|RADIATION: Prophylactic Cranial Irradiation (PCI)	Merck Sharp & Dohme LLC		PHASE3	INTERVENTIONAL
NCT05062980	Quaratusugene Ozeplasmid (Reqorsa) in Combination with Pembrolizumab in Previously Treated Non-Small Lung Cancer	https://clinicaltrials.gov/study/NCT05062980	ACTIVE_NOT_RECRUITING	Non Small Cell Lung Cancer	BIOLOGICAL: quaratusugene ozeplasmid|DRUG: pembrolizumab|DRUG: docetaxel|DRUG: ramucirumab|DRUG: Investigator's Treatment of Choice	Genprex, Inc.		PHASE1|PHASE2	INTERVENTIONAL
NCT03233724	Oral Decitabine and Tetrahydrouridine as Epigenetic Priming for Pembrolizumab-Mediated Immune Checkpoint Blockade in Patients With Inoperable, or Unresectable Locally Advanced or Metastatic Non-Small Cell Lung Cancers and Esophageal Carcinomas	https://clinicaltrials.gov/study/NCT03233724	TERMINATED	Carcinoma, Non-Small-Cell Lung|Lung Cancer|Non-Small Cell Lung Cancer|Carcinoma, Esophageal|Malignant Pleural Mesotheliomas	DRUG: Decitabine (DAC)|DRUG: Tetrahydrouridine (THU)|DRUG: Pembrolizumab	National Cancer Institute (NCI)		PHASE1|PHASE2	INTERVENTIONAL
NCT04262375	A Phase 2 Study of Durvalumab (MEDI4736) and Oleclumab (MEDI9447) in Multi-Cancer Populations With Correlation to Clinical, Molecular and Immunologic Parameters With DNA MethylaTION	https://clinicaltrials.gov/study/NCT04262375	WITHDRAWN	Non Small Cell Lung Cancer|Renal Cell Carcinoma	BIOLOGICAL: Durvalumab|BIOLOGICAL: Oleclumab	University Health Network, Toronto	AstraZeneca	PHASE2	INTERVENTIONAL
NCT04379635	Comparing the Efficacy and Safety of a New Additional Treatment With Tislelizumab in Non-Small Cell Lung Cancer (NSCLC)	https://clinicaltrials.gov/study/NCT04379635	ACTIVE_NOT_RECRUITING	Non Small Cell Lung Cancer	DRUG: Tislelizumab|DRUG: Cisplatin injection|DRUG: Paclitaxel injection|DRUG: Pemetrexed Disodium|DRUG: Placebos|DRUG: Carboplatin	BeiGene		PHASE3	INTERVENTIONAL
NCT04926181	Apalutamide Plus Cetrelimab in Patients With Treatment-Emergent Small Cell Neuroendocrine Prostate Cancer	https://clinicaltrials.gov/study/NCT04926181	ACTIVE_NOT_RECRUITING	Small Cell Neuroendocrine Carcinoma|Prostate Cancer|Small Cell Carcinoma	DRUG: Apalutamide|BIOLOGICAL: Cetrelimab	Rahul Aggarwal	Janssen Scientific Affairs, LLC	PHASE2	INTERVENTIONAL
NCT02891733	Retrospective Analysis of the Expression of the Neurotensin Receptor by Metastatic Lung Adenocarcinomas	https://clinicaltrials.gov/study/NCT02891733	WITHDRAWN	Metastatic Lung Adenocarcinomas		Fondation Hôpital Saint-Joseph			OBSERVATIONAL
NCT04889066	Durvalumab (MEDI4736) and Radiosurgery (fSRT Vs. PULSAR) for the Treatment of Non-Small Cell Lung Cancer Brain Metastases	https://clinicaltrials.gov/study/NCT04889066	NOT_YET_RECRUITING	Brain Metastases from Non-small Cell Lung Cancer	RADIATION: Stereotactic Radiation Therapy|DRUG: Durvalumab	University of Texas Southwestern Medical Center		PHASE2	INTERVENTIONAL
NCT02992912	Atezolizumab With Stereotactic Ablative Radiotherapy in Patients With Metastatic Tumours	https://clinicaltrials.gov/study/NCT02992912	ACTIVE_NOT_RECRUITING	Patients With Metastatic Tumours (Colorectal Cancer, Non-small Lung Cancer, Renal Cell Carcinoma or Sarcoma )	DRUG: Anti-PD-L1 antibody atezolizumab|PROCEDURE: SABR	Gustave Roussy, Cancer Campus, Grand Paris		PHASE2	INTERVENTIONAL
NCT02890069	A Study of PDR001 in Combination With LCL161, Everolimus or Panobinostat	https://clinicaltrials.gov/study/NCT02890069	COMPLETED	Colorectal Cancer, Non-small Cell Lung Carcinoma (Adenocarcinoma), Triple Negative Breast Cancer, Renal Cell Carcinoma	BIOLOGICAL: PDR001|DRUG: LCL161|DRUG: Everolimus|DRUG: Panobinostat|DRUG: QBM076|DRUG: HDM201	Novartis Pharmaceuticals		PHASE1	INTERVENTIONAL
NCT02423343	A Study of Galunisertib (LY2157299) in Combination With Nivolumab in Advanced Refractory Solid Tumors and in Recurrent or Refractory NSCLC, or Hepatocellular Carcinoma	https://clinicaltrials.gov/study/NCT02423343	COMPLETED	Solid Tumor|Non-Small Cell Lung Cancer Recurrent|Hepatocellular Carcinoma Recurrent	DRUG: Galunisertib|DRUG: Nivolumab	Eli Lilly and Company	Bristol-Myers Squibb	PHASE1|PHASE2	INTERVENTIONAL
NCT05676931	Study With Immunotherapy Combinations in Participants With Metastatic Non-Small Cell Lung Cancer	https://clinicaltrials.gov/study/NCT05676931	RECRUITING	Advanced Non-Small Cell Lung Cancer	DRUG: Domvanalimab|DRUG: Quemliclustat|DRUG: Zimberelimab|DRUG: Docetaxel|DRUG: Platinum-Based Doublet	Gilead Sciences	Arcus Biosciences, Inc.	PHASE2	INTERVENTIONAL
NCT06449209	Safety, Preliminary Effectiveness of BNT327, an Investigational Therapy for Patients With Small-cell Lung Cancer in Combination With Chemotherapy	https://clinicaltrials.gov/study/NCT06449209	RECRUITING	Extensive-stage Small-cell Lung Cancer|Small-cell Lung Cancer	DRUG: BNT327 Dose Level 1 (DL1)|DRUG: BNT327 Dose Level 2 (DL2)|DRUG: Topoisomerase Inhibitor A|DRUG: Alkylating agent|DRUG: Taxane|DRUG: Topoisomerase Inhibitor B	BioNTech SE		PHASE2	INTERVENTIONAL
NCT03594747	A Study of Tislelizumab in Combination With Chemotherapy Versus Chemotherapy in Advanced Lung Cancer	https://clinicaltrials.gov/study/NCT03594747	COMPLETED	Non-Small Cell Lung Cancer	DRUG: Tislelizumab|DRUG: Paclitaxel|DRUG: Nab-paclitaxel|DRUG: Carboplatin	BeiGene		PHASE3	INTERVENTIONAL
NCT01673867	Study of BMS-936558 (Nivolumab) Compared to Docetaxel in Previously Treated Metastatic Non-squamous NSCLC	https://clinicaltrials.gov/study/NCT01673867	COMPLETED	Non-Squamous Cell Non-small Cell Lung Cancer	BIOLOGICAL: Nivolumab|DRUG: Docetaxel	Bristol-Myers Squibb		PHASE3	INTERVENTIONAL
NCT06022757	Study of XNW5004 Tablet in Combination With KEYTRUDA® (Pembrolizumab) in Subjects With Advanced Solid Tumors Who Failed Standard Treatments (KEYNOTE F19)	https://clinicaltrials.gov/study/NCT06022757	RECRUITING	Carcinoma|Squamous Cell Carcinoma of Head and Neck|Urothelial Carcinoma|Prostate Cancer|Small-cell Lung Cancer|Non-small Cell Lung Cancer|Cervical Cancer|Other Solid Tumors	DRUG: XNW5004|DRUG: KEYTRUDA® (pembrolizumab) 25 mg/mL Solution for Injection	Evopoint Biosciences Inc.	Merck Sharp & Dohme LLC	PHASE1|PHASE2	INTERVENTIONAL
NCT05384015	Study of Pembrolizumab, Lenvatinib and Chemotherapy Combination in First Line Extensive-stage Small Cell Lung Cancer	https://clinicaltrials.gov/study/NCT05384015	RECRUITING	Small Cell Lung Cancer Extensive Stage	DRUG: Lenvatinib|DRUG: Pembrolizumab|DRUG: Etoposide|DRUG: Carboplatin	Fundación GECP		PHASE2	INTERVENTIONAL
NCT04260802	A Study to Evaluate the Safety and Pharmacokinetics of OC-001 in Patients With Locally Advanced or Metastatic Cancers	https://clinicaltrials.gov/study/NCT04260802	RECRUITING	Cancer|Neoplasms|Metastatic Cancer|Triple Negative Breast Cancer|Gastric Cancer|Cervical Cancer|Ovarian Cancer|Hepatocellular Carcinoma|Squamous Cell Carcinoma of Head and Neck|Urothelial Carcinoma|Urothelial Neoplasm|Non Small Cell Lung Cancer|Renal Cell Carcinoma|Locally Advanced Solid Tumor|Locally Advanced Malignant Neoplasm|Squamous Cell Carcinoma|Sarcoma|Merkel Cell Carcinoma|Bladder Cancer	DRUG: OC-001|DRUG: Drug: OC-001 in Combination with Avelumab	Ocellaris Pharma, Inc.		PHASE1|PHASE2	INTERVENTIONAL
NCT06371482	Durvalumab Combined With Chemoradiotherapy for Limited Stage Small Cell Lung Cancer (Camel-01)	https://clinicaltrials.gov/study/NCT06371482	RECRUITING	SCLC, Limited Stage	DRUG: Durvalumab|DRUG: Chemotherapy drug of EP regimen|RADIATION: radiotherapy	Hebei Medical University Fourth Hospital		PHASE2	INTERVENTIONAL
NCT03066778	A Study of Pembrolizumab (MK-3475) in Combination With Etoposide/Platinum (Cisplatin or Carboplatin) for Participants With Extensive Stage Small Cell Lung Cancer (MK-3475-604/KEYNOTE-604)	https://clinicaltrials.gov/study/NCT03066778	COMPLETED	Small Cell Lung Cancer (SCLC)	BIOLOGICAL: Pembrolizumab|DRUG: Normal saline solution|DRUG: Carboplatin|DRUG: Cisplatin|DRUG: Etoposide	Merck Sharp & Dohme LLC		PHASE3	INTERVENTIONAL
NCT06364046	Efficacy and Safety of DEB-BACE Combined With Serplulimab in First-line Treatment of SCLC	https://clinicaltrials.gov/study/NCT06364046	NOT_YET_RECRUITING	Carcinoma|Small Cell Lung Cancer	PROCEDURE: Drug-eluting beads bronchial arterial chemoembolization|DRUG: Serplulimab|PROCEDURE: Intravenous chemotherapy	The Central Hospital of Lishui City		NA	INTERVENTIONAL
NCT03386929	Survival Prolongation by Rationale Innovative Genomics	https://clinicaltrials.gov/study/NCT03386929	TERMINATED	Non-small Cell Lung Cancer Metastatic|Non-small Cell Lung Cancer Stage IIIB	DRUG: Avelumab|DRUG: Axitinib|DRUG: Palbociclib	Worldwide Innovative Network Association	ARC Foundation for Cancer Research|Pfizer	PHASE1|PHASE2	INTERVENTIONAL
NCT04471415	Study to Investigate DRP-104 in Adults With Advanced Solid Tumors	https://clinicaltrials.gov/study/NCT04471415	TERMINATED	Advanced Solid Tumor|Non Small Cell Lung Cancer Metastatic	DRUG: DRP-104|BIOLOGICAL: atezolizumab	Dracen Pharmaceuticals, Inc.		PHASE1|PHASE2	INTERVENTIONAL
NCT05238883	A Study of HFB200301 as a Single Agent and in Combination With Tislelizumab in Adult Patients With Advanced Solid Tumors	https://clinicaltrials.gov/study/NCT05238883	RECRUITING	Gastric Cancer|Renal Cell Carcinoma|Melanoma|Sarcoma|Testicular Germ Cell Tumor|Cervical Cancer|Mesothelioma|Non Small Cell Lung Cancer|Head and Neck Squamous Cell Carcinoma	DRUG: HFB200301|DRUG: Tislelizumab	HiFiBiO Therapeutics		PHASE1	INTERVENTIONAL
NCT05014815	Ociperlimab with Tislelizumab and Chemotherapy in Participants with Untreated Metastatic Non-Small Cell Lung Cancer	https://clinicaltrials.gov/study/NCT05014815	COMPLETED	Locally Advanced, Unresectable, or Metastatic Nonsmall Cell Lung Cancer (NSCLC)|Nonsmall Cell Lung Cancer, Stage IV	DRUG: Ociperlimab|DRUG: Tislelizumab|DRUG: histology-based chemotherapy|DRUG: Placebo	BeiGene		PHASE2	INTERVENTIONAL
NCT04776447	Atezolizumab Plus Induction Chemotherapy Plus CT-radiotherapy. (APOLO)	https://clinicaltrials.gov/study/NCT04776447	ACTIVE_NOT_RECRUITING	Lung Diseases|Carcinoma, Non-Small-Cell Lung|Stage IIIA Non-small Cell Lung Cancer|Stage IIIB Non-small Cell Lung Cancer|Respiratory Tract Neoplasms|Carcinoma Bronchiogenic Stage III|Thoracic Neoplasms	DRUG: Carboplatin|DRUG: Placlitaxel|DRUG: Atezolizumab	Fundación GECP		PHASE2	INTERVENTIONAL
NCT05086692	A Beta-only IL-2 ImmunoTherapY Study	https://clinicaltrials.gov/study/NCT05086692	RECRUITING	Advanced Solid Tumor|Unresectable Solid Tumor|Clear Cell Renal Cell Carcinoma|Triple Negative Breast Cancer|Non-Small Cell Lung Cancer Squamous|Non-Small Cell Lung Cancer Non-squamous|Colorectal Cancer (MSI-H)|Gastric Cancer|Cervical Cancer|Basal Cell Carcinoma|Bladder Cancer|Merkel Cell Carcinoma|Squamous Cell Carcinoma of Head and Neck|Cutaneous Squamous Cell Carcinoma|Pleural Mesothelioma|Esop…	DRUG: MDNA11|DRUG: Pembrolizumab (KEYTRUDA®)	Medicenna Therapeutics, Inc.	Merck Sharp & Dohme LLC	PHASE1|PHASE2	INTERVENTIONAL
NCT03861793	A Dose Escalation and Cohort Expansion Study of Subcutaneously-Administered Cytokine ALKS 4230 (Nemvaleukin Alfa) as a Single Agent and in Combination With Anti-PD-1 Antibody (Pembrolizumab) in Subjects With Select Advanced or Metastatic Solid Tumors (ARTISTRY-2)	https://clinicaltrials.gov/study/NCT03861793	COMPLETED	Advanced Solid Tumors	BIOLOGICAL: ALKS 4230|BIOLOGICAL: Pembrolizumab	Mural Oncology, Inc		PHASE1|PHASE2	INTERVENTIONAL
NCT04580485	INCB106385 Alone or in Combination With Immunotherapy in Advanced Solid Tumors	https://clinicaltrials.gov/study/NCT04580485	COMPLETED	Ovarian Cancer|Bladder Cancer|Non Small Cell Lung Cancer|Squamous Cell Carcinoma of Head and Neck|Triple Negative Breast Cancer|Castration Resistant Prostate Cancer|Colorectal Cancer|Gastric/ Gastroesophageal Junction|Hepatocellular Carcinoma|Pancreatic Ductal Adenocarcinoma|Squamous Carcinoma of the Anal Canal	DRUG: INCB106385|DRUG: INCMGA00012	Incyte Corporation		PHASE1	INTERVENTIONAL
NCT04198766	Study of INBRX-106 and INBRX-106 in Combination With Pembrolizumab (Keytruda®) in Subjects With Locally Advanced or Metastatic Solid Tumors (Hexavalent OX40 Agonist)	https://clinicaltrials.gov/study/NCT04198766	RECRUITING	Solid Tumor|Non-Small Cell Lung Cancer|Head and Neck Cancer|Melanoma|Gastric Cancer|Renal Cell Carcinoma|Urothelial Carcinoma	DRUG: INBRX-106 - Hexavalent OX40 agonist antibody|DRUG: pembrolizumab 200 mg|DRUG: pembrolizumab 400 mg|DRUG: Carboplatin AUC-5|DRUG: Carboplatin AUC-6|DRUG: Pemetrexed 500 mg/m2|DRUG: Cisplatin 75mg/m2|DRUG: Paclitaxel 200mg/m2|DRUG: Nab paclitaxel 100mg/m2	Inhibrx Biosciences, Inc	Merck Sharp & Dohme LLC	PHASE1|PHASE2	INTERVENTIONAL
NCT03729596	MGC018 With or Without MGA012 in Advanced Solid Tumors	https://clinicaltrials.gov/study/NCT03729596	TERMINATED	Squamous Cell Carcinoma of Head and Neck|Triple Negative Breast Cancer|Melanoma|Advanced Solid Tumor, Adult|Metastatic Castrate Resistant Prostate Cancer|Non Small Cell Lung Cancer	BIOLOGICAL: vobramitamab duocarmazine	MacroGenics		PHASE1|PHASE2	INTERVENTIONAL
NCT03836352	Study of an Immunotherapeutic, DPX-Survivac, in Combination With Low Dose Cyclophosphamide & Pembrolizumab, in Subjects With Selected Advanced & Recurrent Solid Tumors	https://clinicaltrials.gov/study/NCT03836352	ACTIVE_NOT_RECRUITING	Ovarian Cancer|Hepatocellular Carcinoma|Non-small Cell Lung Cancer|Bladder Cancer|Microsatellite Instability-High	OTHER: DPX-Survivac|DRUG: Cyclophosphamide|DRUG: Pembrolizumab	ImmunoVaccine Technologies, Inc. (IMV Inc.)	Merck Sharp & Dohme LLC	PHASE2	INTERVENTIONAL
NCT03590054	Abexinostat in Combination With Pembrolizumab in Patients With Advanced Solid Tumor Malignancies	https://clinicaltrials.gov/study/NCT03590054	COMPLETED	Stage III Cutaneous Melanoma|Stage IV Cutaneous Melanoma|Locally Advanced Melanoma|Locally Advanced Solid Neoplasm|Metastatic Head and Neck Squamous Cell Carcinoma|Metastatic Malignant Solid Neoplasm|Metastatic Melanoma|Metastatic Urothelial Carcinoma|Non-Small Cell Lung Carcinoma|Stage IB Lung Cancer AJCC v7|Stage III Cutaneous Squamous Cell Carcinoma of the Head and Neck AJCC v8|Stage III Lung …	DRUG: Abexinostat|BIOLOGICAL: Pembrolizumab	Rahul Aggarwal	Xynomic Pharmaceuticals, Inc.	PHASE1	INTERVENTIONAL
NCT03337698	A Study Of Multiple Immunotherapy-Based Treatment Combinations In Participants With Metastatic Non-Small Cell Lung Cancer (Morpheus- Non-Small Cell Lung Cancer)	https://clinicaltrials.gov/study/NCT03337698	ACTIVE_NOT_RECRUITING	Carcinoma, Non-Small-Cell Lung	DRUG: Atezolizumab|DRUG: Cobimetinib|DRUG: RO6958688|DRUG: Docetaxel|DRUG: CPI-444|DRUG: Pemetrexed|DRUG: Carboplatin|DRUG: Gemcitabine|DRUG: Linagliptin|DRUG: Tocilizumab|DRUG: Ipatasertib|DRUG: Bevacizumab|DRUG: Sacituzumab Govitecan|OTHER: Radiation|DRUG: Evolocumab|DRUG: Tiragolumab|DRUG: XL092|DRUG: Camonsertib	Hoffmann-La Roche		PHASE1|PHASE2	INTERVENTIONAL
NCT03383302	SBRT With Immunotherapy in Early Stage Non-small Cell Lung Cancer: Tolerability and Lung Effects	https://clinicaltrials.gov/study/NCT03383302	ACTIVE_NOT_RECRUITING	Non-small Cell Lung Cancer Stage II|Non-small Cell Lung Cancer Stage I	RADIATION: Stereotactic body radiotherapy|DRUG: Nivolumab	Royal Marsden NHS Foundation Trust	Bristol-Myers Squibb	PHASE1|PHASE2	INTERVENTIONAL
NCT03910660	A Trial of BXCL701 and Pembrolizumab in Patients With mCRPC Either Small Cell Neuroendocrine Prostate Cancer or Adenocarcinoma Phenotype.	https://clinicaltrials.gov/study/NCT03910660	ACTIVE_NOT_RECRUITING	Prostate Cancer|Neuroendocrine Tumors|Small Cell Carcinoma	DRUG: BXCL701 plus Pembrolizumab|DRUG: BXCL701 monotherapy	BioXcel Therapeutics Inc		PHASE1|PHASE2	INTERVENTIONAL
NCT04234607	A Study of TQB2450 or Placebo Combined With Anlotinib, Etoposide and Carboplatin Versus Etoposide and Carboplatin in Subjects With Extensive Small Cell Lung Cancer (ETER701)	https://clinicaltrials.gov/study/NCT04234607	UNKNOWN	Extensive Small Cell Lung Cancer	DRUG: TQB2450|DRUG: Anlotinib|DRUG: Etoposide|DRUG: Carboplatin|DRUG: TQB2450（blank）|DRUG: Anlotinib（blank)	Chia Tai Tianqing Pharmaceutical Group Co., Ltd.		PHASE3	INTERVENTIONAL
NCT03138889	Bempegaldesleukin and Pembrolizumab With or Without Chemotherapy in Locally Advanced or Metastatic Solid Tumors	https://clinicaltrials.gov/study/NCT03138889	TERMINATED	Non-Small Cell Lung Cancer	DRUG: NKTR-214|DRUG: Pembrolizumab|DRUG: NKTR-214|DRUG: NKTR-214|DRUG: Cisplatin|DRUG: Carboplatin|DRUG: Nab paclitaxel|DRUG: Paclitaxel|DRUG: Pemetrexed|DRUG: Atezolizumab	Nektar Therapeutics		PHASE1|PHASE2	INTERVENTIONAL
NCT05879484	Study of Front Line Pembrolizumab and Valemetostat in PD-L1 Positive, HPV-Negative Recurrent/Metastatic Squamous Cell Carcinoma (SCC) of the Head and Neck: The PANTHERAS	https://clinicaltrials.gov/study/NCT05879484	NOT_YET_RECRUITING	Sinonasal Cancer|Squamous Non-small Cell Lung Cancer|Lung Cancer|Head and Neck Squamous Cell Carcinoma|Head and Neck Carcnimona|Head and Neck Cancer	DRUG: pembrolizumab|DRUG: valemetostat	National Cancer Institute (NCI)		PHASE1|PHASE2	INTERVENTIONAL
NCT05094804	A Study of OR2805, a Monoclonal Antibody Targeting CD163, Alone and in Combination With Anticancer Agents	https://clinicaltrials.gov/study/NCT05094804	RECRUITING	Cancer|Tumor, Solid|Malignant Neoplasm|Metastatic Cancer|Advanced Solid Tumor|Non Small Cell Lung Cancer|Melanoma|Head and Neck Squamous Cell Carcinoma|Leiomyosarcoma|Liposarcoma	DRUG: OR2805|DRUG: Cemiplimab|DRUG: Docetaxel	OncoResponse, Inc.		PHASE1|PHASE2	INTERVENTIONAL
NCT04787042	Phase 1a and Phase 2 Study for Safety, Preliminary Efficacy, PK and PD of ST-067	https://clinicaltrials.gov/study/NCT04787042	ACTIVE_NOT_RECRUITING	Cancer|Solid Tumor|Melanoma|Renal Cell Carcinoma|Triple-negative Breast Cancer|Non Small Cell Lung Cancer|Squamous Cell Carcinoma of the Head and Neck|Carcinoma|MSI-High	BIOLOGICAL: ST-067|BIOLOGICAL: Obinutuzumab 25 MG/1 ML Intravenous Solution [GAZYVA]|BIOLOGICAL: pembrolizumab	Simcha IL-18, Inc.	Merck Sharp & Dohme LLC	PHASE1|PHASE2	INTERVENTIONAL
NCT05800015	A Trial to Learn How the Combination of Fianlimab With Cemiplimab and Chemotherapy Works Compared With Cemiplimab and Chemotherapy for Treating Adult Patients With Advanced Non-small Cell Lung Cancer	https://clinicaltrials.gov/study/NCT05800015	RECRUITING	Non-small Cell Lung Cancer	DRUG: fianlimab|DRUG: cemiplimab|DRUG: Pemetrexed|DRUG: Paclitaxel|DRUG: Carboplatin|DRUG: Cisplatin|DRUG: Placebo	Regeneron Pharmaceuticals		PHASE2|PHASE3	INTERVENTIONAL
NCT04725331	A Clinical Trial Assessing BT-001 Alone and in Combination With Pembrolizumab in Metastatic or Advanced Solid Tumors	https://clinicaltrials.gov/study/NCT04725331	RECRUITING	Metastatic Cancer|Soft Tissue Sarcoma|Merkel Cell Carcinoma|Melanoma|Triple Negative Breast Cancer|Non Small Cell Lung Cancer	BIOLOGICAL: BT-001|DRUG: Pembrolizumab [KEYTRUDA®]	Transgene	BioInvent International AB|Merck Sharp & Dohme LLC	PHASE1|PHASE2	INTERVENTIONAL
NCT03694236	Concurrent Neoadjuvant Chemoradiotherapy Plus Durvalumab (MEDI4736) in Resectable Stage III NSCLC	https://clinicaltrials.gov/study/NCT03694236	RECRUITING	Potentially Resectable Stage II/IIIa NSCLC	DRUG: durvalumab	Yonsei University		PHASE1|PHASE2	INTERVENTIONAL
NCT03761914	Galinpepimut-S in Combination With Pembrolizumab in Patients With Selected Advanced Cancers	https://clinicaltrials.gov/study/NCT03761914	ACTIVE_NOT_RECRUITING	Acute Myelogenous Leukemia|Ovarian Cancer|Colorectal Cancer|Triple-negative Breast Cancer|Small-cell Lung Cancer	BIOLOGICAL: galinpepimut-S|DRUG: Pembrolizumab	Sellas Life Sciences Group	Merck Sharp & Dohme LLC|Cancer Insight, LLC	PHASE1|PHASE2	INTERVENTIONAL
NCT03549000	A Phase I/Ib Study of NZV930 Alone and in Combination With PDR001 and /or NIR178 in Patients With Advanced Malignancies.	https://clinicaltrials.gov/study/NCT03549000	TERMINATED	Non-small Cell Lung Cancer (NSCLC)|Triple Negative Breast Cancer (TNBC)|Pancreatic Ductal Adenocarcinoma (PDAC)|Colorectal Cancer Microsatellite Stable (MSS)|Ovarian Cancer|Renal Cell Carcinoma (RCC)|Metastatic Castration Resistant Prostate Cancer (mCRPC)	OTHER: NZV930|OTHER: PDR001|DRUG: NIR178	Novartis Pharmaceuticals		PHASE1	INTERVENTIONAL
NCT04139317	Safety and Efficacy of Capmatinib (INC280) Plus Pembrolizumab vs Pembrolizumab Alone in NSCLC With PD-L1�?50%	https://clinicaltrials.gov/study/NCT04139317	TERMINATED	Non-small Cell Lung Cancer (NSCLC)	DRUG: Capmatinib|BIOLOGICAL: Pembrolizumab	Novartis Pharmaceuticals		PHASE2	INTERVENTIONAL
NCT05609968	Study of Pembrolizumab (MK-3475) Monotherapy Versus Sacituzumab Govitecan in Combination With Pembrolizumab for Participants With Metastatic Non-small Cell Lung Cancer (NSCLC) With Programmed Cell Death Ligand 1 (PD-L1) Tumor Proportion Score (TPS) �?0% (MK-3475-D46)	https://clinicaltrials.gov/study/NCT05609968	RECRUITING	Carcinoma, Non-Small-Cell Lung	BIOLOGICAL: Sacituzumab Govitecan|BIOLOGICAL: Pembrolizumab	Merck Sharp & Dohme LLC	Gilead Sciences	PHASE3	INTERVENTIONAL
NCT02526017	Study of Cabiralizumab in Combination With Nivolumab in Patients With Selected Advanced Cancers	https://clinicaltrials.gov/study/NCT02526017	COMPLETED	Advanced Solid Tumors|Head and Neck Cancer|Pancreatic Cancer|Ovarian Cancer|Renal Cell Carcinoma|Malignant Glioma|Non-small Cell Lung Cancer	BIOLOGICAL: Cabiralizumab|BIOLOGICAL: Nivolumab	Five Prime Therapeutics, Inc.	Bristol-Myers Squibb	PHASE1	INTERVENTIONAL
NCT03402880	ALCMI-005: Pembrolizumab and Epacadostat in Treating Patients With Extensive Stage Small Cell Lung Cancer	https://clinicaltrials.gov/study/NCT03402880	WITHDRAWN	Extensive Stage Small Cell Lung Carcinoma	BIOLOGICAL: Pembrolizumab|DRUG: Epacadostat|OTHER: Laboratory Biomarker Analysis	City of Hope Medical Center	Addario Lung Cancer Medical Institute	PHASE2	INTERVENTIONAL
NCT04848493	National Project on Vaccines, COVID-19 and Frail Patients	https://clinicaltrials.gov/study/NCT04848493	UNKNOWN	COVID-19|Solid Tumor|Hematologic Diseases|Neurologic Disorder|Rheumatic Diseases	BIOLOGICAL: COVID-19 vaccines	Azienda Unità Sanitaria Locale Reggio Emilia	Fondazione IRCCS Istituto Nazionale dei Tumori, Milano|Istituto Clinico Humanitas|IRCCS San Raffaele|Regina Elena Cancer Institute|Istituto Nazionale per le Malattie Infettive "Lazzaro Spallanzani" IRCCS|University of Roma La Sapienza|Fondazione IRCCS Policlinico San Matteo di Pavia|Istituti Fisioterapici Ospitalieri|Istituto Tumori Giovanni Paolo II, BARI|Fondazione I.R.C.C.S. Istituto Neurologi…		OBSERVATIONAL
NCT03693612	GSK3359609 Plus Tremelimumab for the Treatment of Advanced Solid Tumors	https://clinicaltrials.gov/study/NCT03693612	COMPLETED	Neoplasms	DRUG: feladilimab|DRUG: Tremelimumab|DRUG: Docetaxel|DRUG: Paclitaxel|DRUG: Cetuximab	GlaxoSmithKline	MedImmune LLC	PHASE1|PHASE2	INTERVENTIONAL
NCT05275673	A Study of Sapanisertib in Relapsed/Refractory NFE2L2-Mutated and Wild-Type Squamous Non-Small Cell Lung Cancer	https://clinicaltrials.gov/study/NCT05275673	TERMINATED	Non-Small Cell Lung Cancer|Squamous Non-small-cell Lung Cancer|Squamous Non-Small Cell Neoplasm of Lung|NFE2L2 Gene Mutation	DRUG: sapanisertib	Calithera Biosciences, Inc		PHASE2	INTERVENTIONAL
NCT05565378	A Platform Study of Novel Immunotherapy Combinations in Participants With Previously Untreated, Advanced/Metastatic Non-Small-Cell Lung Cancer	https://clinicaltrials.gov/study/NCT05565378	RECRUITING	Lung Cancer, Non-Small Cell	DRUG: Pembrolizumab|DRUG: Dostarlimab|DRUG: Belrestotug|DRUG: GSK6097608	GlaxoSmithKline	iTeos Therapeutics	PHASE2	INTERVENTIONAL
NCT03004183	SBRT and Oncolytic Virus Therapy Before Pembrolizumab for Metastatic TNBC and NSCLC	https://clinicaltrials.gov/study/NCT03004183	COMPLETED	Metastatic Non-small Cell Lung Cancer|Metastatic Triple-negative Breast Cancer	BIOLOGICAL: ADV/HSV-tk|DRUG: Valacyclovir|RADIATION: SBRT|DRUG: Pembrolizumab	The Methodist Hospital Research Institute	Merck Sharp & Dohme LLC	PHASE2	INTERVENTIONAL
NCT05098132	Phase 1a/1b Study of STK-012 Monotherapy and in Combination With Pembrolizumab in Patients With Solid Tumors	https://clinicaltrials.gov/study/NCT05098132	RECRUITING	Advanced Solid Tumor|Non Small Cell Lung Cancer|Head and Neck Squamous Cell Carcinoma|Malignant Melanoma|Renal Cell Carcinoma|Cervical Cancer|Microsatellite Instability High|Gastric Cancer|GastroEsophageal Cancer|Urothelial Carcinoma|Mismatch Repair Deficiency	DRUG: STK-012|DRUG: Pembrolizumab	Synthekine		PHASE1	INTERVENTIONAL
NCT04306900	TTX-030 in Combination With Immunotherapy and/or Chemotherapy in Subjects With Advanced Cancers	https://clinicaltrials.gov/study/NCT04306900	COMPLETED	Solid Tumor, Adult	COMBINATION_PRODUCT: TTX-030, budigalimab and mFOLFOX6|COMBINATION_PRODUCT: TTX-030, budigalimab and docetaxel|COMBINATION_PRODUCT: TTX-030 and mFOLFOX6|COMBINATION_PRODUCT: TTX-030 and budigalimab|COMBINATION_PRODUCT: TTX-030, budigalimab, nab-paclitaxel and gemcitabine|COMBINATION_PRODUCT: TTX-030 and pembrolizumab|COMBINATION_PRODUCT: TTX-030, nab-paclitaxel and gemcitabine|COMBINATION_PRODUCT…	Trishula Therapeutics, Inc.	AbbVie	PHASE1	INTERVENTIONAL
NCT05102214	HLX301 (TIGIT×PDL1 Bispecific) in Patients With Locally Advanced or Metastatic Solid Tumors	https://clinicaltrials.gov/study/NCT05102214	RECRUITING	Locally Advanced or Metastatic Solid Tumors|Non-small Cell Lung Cancer	DRUG: HLX301	Shanghai Henlius Biotech		PHASE1|PHASE2	INTERVENTIONAL
NCT02460224	Safety and Efficacy of LAG525 Single Agent and in Combination With PDR001 in Patients With Advanced Malignancies.	https://clinicaltrials.gov/study/NCT02460224	COMPLETED	Advanced Solid Tumors	DRUG: LAG525|DRUG: PDR001	Novartis Pharmaceuticals		PHASE1|PHASE2	INTERVENTIONAL
NCT05383001	Randomized Phase II, Open-label Efficacy and Safety Study of Second-line Durvalumab Plus Tremelimumab Versus Platinum-based Chemotherapy Alone in Patients With NSCLC and First-line Checkpoint-inhibitor Therapy (Re-Check)	https://clinicaltrials.gov/study/NCT05383001	WITHDRAWN	NSCLC Stage IV	DRUG: combination regimen tremelimumab /durvalumab|DRUG: platinum-based chemotherapy (SoC)	AIO-Studien-gGmbH	AstraZeneca	PHASE2	INTERVENTIONAL
NCT05785767	A Study to Learn if a Combination of Fianlimab and Cemiplimab Versus Cemiplimab Alone is More Effective for Adult Participants With Advanced Non-Small Cell Lung Cancer (NSCLC)	https://clinicaltrials.gov/study/NCT05785767	RECRUITING	Advanced Non-Small Cell Lung Cancer	DRUG: fianlimab|DRUG: cemiplimab|DRUG: Placebo	Regeneron Pharmaceuticals		PHASE2|PHASE3	INTERVENTIONAL
NCT06447662	A Study to Learn About the Study Medicine PF-07934040 When Given Alone or With Other Anti-cancer Therapies in People With Advanced Solid Tumors That Have a Genetic Mutation.	https://clinicaltrials.gov/study/NCT06447662	RECRUITING	Carcinoma, Pancreatic Ductal|Colorectal Neoplasms|Carcinoma, Non-Small-Cell Lung	DRUG: PF-07934040|COMBINATION_PRODUCT: Gemcitabine|COMBINATION_PRODUCT: Nab-paclitaxel|COMBINATION_PRODUCT: Cetuximab|COMBINATION_PRODUCT: Fluorouracil|COMBINATION_PRODUCT: Oxaliplatin|COMBINATION_PRODUCT: Leucovorin|COMBINATION_PRODUCT: Bevacizumab|COMBINATION_PRODUCT: Pembrolizumab|COMBINATION_PRODUCT: pemetrexed|COMBINATION_PRODUCT: Cisplatin|COMBINATION_PRODUCT: Paclitaxel|COMBINATION_PRODUCT…	Pfizer		PHASE1	INTERVENTIONAL
NCT05027100	Tislelizumab Combined With Anlotinib and 2-cycles Irinotecan as Second Line Treatment of SCLC	https://clinicaltrials.gov/study/NCT05027100	UNKNOWN	Small Cell Lung Cancer (SCLC)	DRUG: Anlotinib Tislelizumab Irinotecan	Haibo Zhang		NA	INTERVENTIONAL
NCT05089734	Study of Sacituzumab Govitecan (SG) Versus Docetaxel in Participants With Advanced or Metastatic Non-Small Cell Lung Cancer (NSCLC)	https://clinicaltrials.gov/study/NCT05089734	ACTIVE_NOT_RECRUITING	Non-Small Cell Lung Cancer	BIOLOGICAL: Sacituzumab Govitecan-hziy (SG)|DRUG: Docetaxel	Gilead Sciences		PHASE3	INTERVENTIONAL
NCT03333616	Nivolumab Combined With Ipilimumab for Patients With Advanced Rare Genitourinary Tumors	https://clinicaltrials.gov/study/NCT03333616	ACTIVE_NOT_RECRUITING	Genitourinary Cancer|Adrenocortical Carcinoma|Non-urothelial Bladder|Non-urothelial Upper Tract|Penile Cancer|Non-adenocarcinoma Prostate Cancer|Refractory Germ-cell|High Grade Neuroendocrine Carcinoma/Small Cell Carcinoma	DRUG: Ipilimumab|DRUG: Nivolumab	Dana-Farber Cancer Institute	Bristol-Myers Squibb	PHASE2	INTERVENTIONAL
NCT03304093	Immunotherapy by Nivolumab for HIV+ Patients	https://clinicaltrials.gov/study/NCT03304093	COMPLETED	Non Small Cell Lung Cancer Metastatic|Non Small Cell Lung Cancer Stage IIIB|HIV/AIDS	DRUG: Nivolumab Injection	Intergroupe Francophone de Cancerologie Thoracique	ANRS, Emerging Infectious Diseases	PHASE2	INTERVENTIONAL
NCT03916627	Neoadjuvant Cemiplimab for the Treatment of Resectable NSCLC, HCC, and HNSCC in Adult Patients	https://clinicaltrials.gov/study/NCT03916627	RECRUITING	Non-small Cell Lung Cancer|Hepatocellular Carcinoma|Head and Neck Squamous Cell Carcinoma	DRUG: cemiplimab|DRUG: Platinum Doublet|DRUG: fianlimab	Regeneron Pharmaceuticals		PHASE2	INTERVENTIONAL
NCT05013099	Study of Zirconium Zr 89 Crefmirlimab Berdoxam PET/CT in Subjects With Advanced or Metastatic Malignancies	https://clinicaltrials.gov/study/NCT05013099	ACTIVE_NOT_RECRUITING	Melanoma|Merkel Cell Carcinoma, Unspecified|Renal Cell Carcinoma|Non Small Cell Lung Cancer	BIOLOGICAL: zirconium Zr 89 crefmirlimab berdoxam	ImaginAb, Inc.		PHASE2	INTERVENTIONAL
NCT02710396	Genetic Predictors of Benefit to Pembrolizumab	https://clinicaltrials.gov/study/NCT02710396	TERMINATED	Carcinoma, Non-Small-Cell Lung	DRUG: Pembrolizumab|DRUG: Carboplatin|DRUG: Nab-paclitaxel|DRUG: Pemetrexed	Columbia University	Merck Sharp & Dohme LLC|Massachusetts General Hospital|National Cancer Institute (NCI)	PHASE2	INTERVENTIONAL
NCT02572687	A Study of Ramucirumab (LY3009806) Plus MEDI4736 in Participants With Advanced Gastrointestinal or Thoracic Malignancies	https://clinicaltrials.gov/study/NCT02572687	COMPLETED	Gastric Cancer|Gastroesophageal Junction Adenocarcinoma|Non-Small Cell Lung Cancer|Hepatocellular Carcinoma	DRUG: Ramucirumab|DRUG: MEDI4736	Eli Lilly and Company	AstraZeneca	PHASE1	INTERVENTIONAL
NCT04331626	Low-dose Gemcitabine Combined With Nivolumab for Second-line and Above Line Treatment of NSCLC	https://clinicaltrials.gov/study/NCT04331626	UNKNOWN	Non-small Cell Lung Cancer Metastatic	DRUG: Gemcitabine Injectable Product	Henan Cancer Hospital		PHASE4	INTERVENTIONAL
NCT02973789	Effect of Tumor Treating Fields (TTFields) (150 kHz) Concurrent With Standard of Care Therapies for Treatment of Stage 4 Non-small Cell Lung Cancer (NSCLC) Following Platinum Failure (LUNAR)	https://clinicaltrials.gov/study/NCT02973789	ACTIVE_NOT_RECRUITING	Nonsmall Cell Lung Cancer|NSCLC	DEVICE: NovoTTF-200T|DRUG: Immune checkpoint inhibitors or docetaxel	NovoCure GmbH		PHASE3	INTERVENTIONAL
NCT03829319	Safety and Efficacy Study of Pemetrexed + Platinum Chemotherapy + Pembrolizumab (MK-3475) With or Without Lenvatinib (MK-7902/E7080) as First-line Intervention in Adults With Metastatic Nonsquamous Non-small Cell Lung Cancer (MK-7902-006/E7080-G000-315/LEAP-006)	https://clinicaltrials.gov/study/NCT03829319	ACTIVE_NOT_RECRUITING	Nonsquamous Non-small Cell Lung Cancer	BIOLOGICAL: Pembrolizumab|DRUG: Carboplatin|DRUG: Cisplatin|DRUG: Pemetrexed|DRUG: Lenvatinib|DRUG: Placebo matching lenvatinib	Merck Sharp & Dohme LLC	Eisai Inc.	PHASE3	INTERVENTIONAL
NCT02546986	Safety and Efficacy Study of CC-486 With MK-3475 to Treat Locally Advanced or Metastatic Non-small Cell Lung Cancer	https://clinicaltrials.gov/study/NCT02546986	ACTIVE_NOT_RECRUITING	Carcinoma, Non-Small-Cell Lung	DRUG: CC-486|DRUG: Pembrolizumab|DRUG: Placebo	Celgene		PHASE2	INTERVENTIONAL
NCT05096663	Testing the Use of Combination Immunotherapy Treatment (N-803 [ALT-803] Plus Pembrolizumab) Against the Usual Treatment for Advanced Non-small Cell Lung Cancer (A Lung-MAP Treatment Trial)	https://clinicaltrials.gov/study/NCT05096663	ACTIVE_NOT_RECRUITING	Advanced Lung Non-Small Cell Carcinoma|Recurrent Lung Non-Small Cell Carcinoma|Stage III Lung Cancer AJCC v8|Stage IIIA Lung Cancer AJCC v8|Stage IIIB Lung Cancer AJCC v8|Stage IIIC Lung Cancer AJCC v8|Stage IV Lung Cancer AJCC v8|Stage IVA Lung Cancer AJCC v8|Stage IVB Lung Cancer AJCC v8	DIETARY_SUPPLEMENT: Cobalamin|DRUG: Dexamethasone|DRUG: Docetaxel|DIETARY_SUPPLEMENT: Folic Acid|DRUG: Gemcitabine|DRUG: Nogapendekin Alfa|BIOLOGICAL: Pembrolizumab|DRUG: Pemetrexed|BIOLOGICAL: Ramucirumab	SWOG Cancer Research Network	National Cancer Institute (NCI)	PHASE2|PHASE3	INTERVENTIONAL
NCT03556228	Selective TrkA Inhibitor VMD-928 to Treat TrkA Overexpression Driven Solid Tumors or Lymphoma	https://clinicaltrials.gov/study/NCT03556228	RECRUITING	Head and Neck Carcinoma|Adenoid Cystic Carcinoma|Lung Cancer|Non-Small Cell Lung Cancer|Breast Cancer|Pancreatic Cancer|Mesothelioma|Thymic Carcinoma|Cervical Cancer|Ovarian Cancer|Bladder Cancer|Esophageal Cancer|Uterine Cancer|Sarcoma|Any Solid Tumors Progressed After a Prior Immunotherapy|Thymoma|Appendiceal Cancer|Olfactory Neuroblastoma	DRUG: VMD-928 300 mg Tablet (ongoing); 100 mg Capsule (complete)	VM Oncology, LLC		PHASE1	INTERVENTIONAL
NCT04585815	Study of Immunotherapy (Sasanlimab) in Combination With Targeted Therapies in People With Advanced Non-small Cell Lung Cancer (NSCLC) (Landscape 1011 Study)	https://clinicaltrials.gov/study/NCT04585815	ACTIVE_NOT_RECRUITING	Carcinoma, Non-Small-Cell Lung	DRUG: Sasanlimab Prefilled syringe|DRUG: Encorafenib|DRUG: Binimetinib|DRUG: Sasanlimab|DRUG: Axitinib|DRUG: SEA-TGT	Pfizer		PHASE1|PHASE2	INTERVENTIONAL
NCT03195699	Oral STAT3 Inhibitor, TTI-101, in Patients With Advanced Cancers	https://clinicaltrials.gov/study/NCT03195699	ACTIVE_NOT_RECRUITING	Breast Cancer|Head and Neck Squamous Cell Carcinoma|Non Small Cell Lung Cancer|Hepatocellular Cancer|Colorectal Cancer|Gastric Adenocarcinoma|Melanoma|Advanced Cancer	DRUG: TTI-101|DRUG: TTI-101	Tvardi Therapeutics, Incorporated	M.D. Anderson Cancer Center	PHASE1	INTERVENTIONAL
NCT05298423	Study of Pembrolizumab/Vibostolimab (MK-7684A) in Combination With Concurrent Chemoradiotherapy Followed by Pembrolizumab/Vibostolimab Versus Concurrent Chemoradiotherapy Followed by Durvalumab in Participants With Stage III Non-small Cell Lung Cancer (MK-7684A-006/KEYVIBE-006)	https://clinicaltrials.gov/study/NCT05298423	RECRUITING	Carcinoma, Non-Small-Cell Lung	BIOLOGICAL: pembrolizumab/vibostolimab|BIOLOGICAL: durvalumab|DRUG: cisplatin|DRUG: pemetrexed|DRUG: etoposide|DRUG: carboplatin|DRUG: paclitaxel|RADIATION: thoracic radiotherapy	Merck Sharp & Dohme LLC		PHASE3	INTERVENTIONAL
NCT03847519	Study of ADXS-503 With or Without Pembro in Subjects With Metastatic Non-Small Cell Lung Cancer	https://clinicaltrials.gov/study/NCT03847519	COMPLETED	Lung Cancer, Non-Small Cell|Metastatic Squamous Cell Carcinoma|Metastatic Non-Squamous Cell Carcinoma	DRUG: ADXS-503|DRUG: Pembrolizumab	Advaxis, Inc.		PHASE1|PHASE2	INTERVENTIONAL
NCT02834013	Nivolumab and Ipilimumab in Treating Patients With Rare Tumors	https://clinicaltrials.gov/study/NCT02834013	ACTIVE_NOT_RECRUITING	Acinar Cell Carcinoma|Adenoid Cystic Carcinoma|Adrenal Cortical Carcinoma|Adrenal Gland Pheochromocytoma|Anal Canal Neuroendocrine Carcinoma|Anal Canal Undifferentiated Carcinoma|Angiosarcoma|Apocrine Neoplasm|Appendix Mucinous Adenocarcinoma|Bartholin Gland Transitional Cell Carcinoma|Basal Cell Carcinoma|Bladder Adenocarcinoma|Breast Metaplastic Carcinoma|Cervical Adenocarcinoma|Cholangiocarcin…	PROCEDURE: Biospecimen Collection|PROCEDURE: Computed Tomography|PROCEDURE: Echocardiography|BIOLOGICAL: Ipilimumab|PROCEDURE: Magnetic Resonance Imaging|BIOLOGICAL: Nivolumab	National Cancer Institute (NCI)		PHASE2	INTERVENTIONAL
NCT05142189	Clinical Trial Evaluating the Safety, Tolerability and Preliminary Efficacy of BNT116 Alone and in Combinations in Patients With Advanced Non-small Cell Lung Cancer	https://clinicaltrials.gov/study/NCT05142189	RECRUITING	Non-Small Cell Lung Cancer	BIOLOGICAL: BNT116|BIOLOGICAL: Cemiplimab|DRUG: Docetaxel|DRUG: Carboplatin|DRUG: Paclitaxel	BioNTech SE		PHASE1	INTERVENTIONAL
NCT04458259	Study of PF-07265807 in Participants With Metastatic Solid Tumors.	https://clinicaltrials.gov/study/NCT04458259	ACTIVE_NOT_RECRUITING	Neoplasm Metastasis	DRUG: PF-07265807|DRUG: Sasanlimab|DRUG: Axitinib	Pfizer		PHASE1	INTERVENTIONAL
NCT05078047	Study Comparing the Standard Administration of IO Versus the Same IO Administered Each 3 Months in Patients in Response After 6 Months of Standard IO	https://clinicaltrials.gov/study/NCT05078047	RECRUITING	Lung Cancer Metastatic|Renal Cell Carcinoma|Head and Neck Cancer|Triple Negative Breast Cancer|Merkel Cell Carcinoma|Hepatocellular Carcinoma|Melanoma|Urothelial Carcinoma|Colorectal Carcinoma With Microsatellite Instability|Esophageal Squamous Cell Carcinoma|Endometrial Carcinoma|Cervical Cancer|Gastric/Gastro-esophageal Junction/Esophageal Adenocarcinoma|Basal Cell Carcinoma|Squamous Skin Carci…	DRUG: Reduced dose intensity of IO	UNICANCER		PHASE3	INTERVENTIONAL
NCT04262388	A Multi-Cancer, Multi-State, Platform Study of Durvalumab (MEDI4736) and Oleclumab (MEDI9447) in Pancreatic Adenocarcinoma, Non-Small Cell Lung Cancer and Squamous Cell Carcinoma of the Head and Neck to Correlate Clinical, Molecular and Immunologic Parameters With DNA Methylation	https://clinicaltrials.gov/study/NCT04262388	WITHDRAWN	Pancreatic Ductal Adenocarcinoma|Non-small Cell Lung Cancer|Squamous Cell Carcinoma of Head and Neck	BIOLOGICAL: Durvalumab|BIOLOGICAL: Oleclumab	University Health Network, Toronto	AstraZeneca	PHASE2	INTERVENTIONAL
NCT03654833	Mesothelioma Stratified Therapy (MiST) : A Multi-drug Phase II Trial in Malignant Mesothelioma	https://clinicaltrials.gov/study/NCT03654833	ACTIVE_NOT_RECRUITING	Mesothelioma, Malignant	DRUG: Rucaparib|DRUG: Abemaciclib|DRUG: pembrolizumab & bemcentinib|DRUG: Atezolizumab & Bevacizumab|DRUG: Dostarlimab and Niraparib	University of Leicester	British Lung Foundation|Clovis Oncology, Inc.|Eli Lilly and Company|Merck Sharp & Dohme LLC|BerGenBio ASA|Roche Pharma AG|University Hospitals, Leicester|The Christie NHS Foundation Trust|GlaxoSmithKline	PHASE2	INTERVENTIONAL
NCT04271384	Stereotactic Ablative Radiotherapy With Nivolumab for Early-Stage Operable Non-Small Cell Lung Cancer	https://clinicaltrials.gov/study/NCT04271384	COMPLETED	Non-small Cell Lung Cancer Stage I	COMBINATION_PRODUCT: nivolumab	Hospital Israelita Albert Einstein		PHASE2	INTERVENTIONAL
NCT04143711	Study of DF1001 in Patients With Advanced Solid Tumors	https://clinicaltrials.gov/study/NCT04143711	RECRUITING	Solid Tumor, Adult	DRUG: DF1001|DRUG: Nivolumab|DRUG: Nab paclitaxel|DRUG: Sacituzumab Govitecan-hziy	Dragonfly Therapeutics		PHASE1|PHASE2	INTERVENTIONAL
NCT03906071	Phase 3 Study of Sitravatinib Plus Nivolumab vs Docetaxel in Patients With Advanced Non-Squamous Non-Small Cell Lung Cancer	https://clinicaltrials.gov/study/NCT03906071	ACTIVE_NOT_RECRUITING	Metastatic Non-Squamous Non-Small Cell Lung Cancer	BIOLOGICAL: Nivolumab|DRUG: Sitravatinib|DRUG: Docetaxel	Mirati Therapeutics Inc.	Bristol-Myers Squibb	PHASE3	INTERVENTIONAL
NCT04374877	Study of CHS-388 (Formerly Known as SRF388) in Patients With Advanced Solid Tumors	https://clinicaltrials.gov/study/NCT04374877	RECRUITING	Advanced Solid Tumor|Clear Cell Renal Cell Carcinoma|Hepatocellular Carcinoma|Non-small Cell Lung Cancer	DRUG: CHS-388|DRUG: Pembrolizumab|DRUG: Toripalimab	Coherus Biosciences, Inc.	Merck Sharp & Dohme LLC	PHASE1	INTERVENTIONAL
NCT05081609	A Study to Investigate Safety and Tolerability of TransCon IL-2 β/γ Alone or in Combination With Pembrolizumab and/or Chemotherapy or TransCon TLR7/8 Agonist in Adult Participants With Locally Advanced or Metastatic Solid Tumor Malignancies	https://clinicaltrials.gov/study/NCT05081609	RECRUITING	Advanced Solid Tumor|Locally Advanced Solid Tumor|Metastatic Solid Tumor|Platinum-resistant Ovarian Cancer|Post Anti-PD-1 Melanoma|2L+ Cervical Cancer|Neoadjuvant Melanoma|Neoadjuvant Non-Small Cell Lung Cancer|Post Anti-PD-(L)1 Non-Small Cell Lung Cancer|Post Anti-PD-(L)1 Small Cell Lung Cancer	DRUG: TransCon IL-2 β/γ|DRUG: Pembrolizumab|DRUG: Chemotherapy drug|DRUG: TransCon TLR7/8 Agonist|PROCEDURE: Surgery	Ascendis Pharma Oncology Division A/S		PHASE1|PHASE2	INTERVENTIONAL
NCT03976323	Study of Pembrolizumab With Maintenance Olaparib or Maintenance Pemetrexed in First-line (1L) Metastatic Non-squamous Non-Small-Cell Lung Cancer (NSCLC) (MK-7339-006, KEYLYNK-006)	https://clinicaltrials.gov/study/NCT03976323	ACTIVE_NOT_RECRUITING	Carcinoma, Non-squamous Non-small-cell Lung	BIOLOGICAL: Pembrolizumab|DRUG: Pemetrexed|DRUG: Carboplatin|DRUG: Cisplatin|DRUG: Olaparib	Merck Sharp & Dohme LLC		PHASE3	INTERVENTIONAL
NCT03976362	A Study of Pembrolizumab (MK-3475) With or Without Maintenance Olaparib in First-line Metastatic Squamous Non-small Cell Lung Cancer (NSCLC, MK-7339-008/KEYLYNK-008)	https://clinicaltrials.gov/study/NCT03976362	ACTIVE_NOT_RECRUITING	Carcinoma, Squamous Cell, Non-small-cell Lung	BIOLOGICAL: Pembrolizumab|DRUG: Carboplatin|DRUG: Paclitaxel|DRUG: Nab-paclitaxel|DRUG: Olaparib|DRUG: Placebo	Merck Sharp & Dohme LLC		PHASE3	INTERVENTIONAL
NCT04977024	SARS-CoV-2 Vaccine (GEO-CM04S1) Versus mRNA SARS-COV-2 Vaccine in Patients With Blood Cancer	https://clinicaltrials.gov/study/NCT04977024	RECRUITING	COVID-19 Infection|Hematopoietic and Lymphoid System Neoplasm|Leukemia|Lymphoma|Plasma Cell Myeloma	BIOLOGICAL: COVID-19 Vaccine|OTHER: Diagnostic Laboratory Biomarker Analysis|BIOLOGICAL: Synthetic MVA-based SARS-CoV-2 Vaccine GEO-CM04S1	GeoVax, Inc.		PHASE2	INTERVENTIONAL
NCT02669914	MEDI4736 (Durvalumab) in Patients With Brain Metastasis From Epithelial-derived Tumors	https://clinicaltrials.gov/study/NCT02669914	TERMINATED	Non-Small Cell Lung Cancer|Nonsmall Cell Lung Cancer|Breast Cancer|Cancer of Breast|Cancer of the Breast|Gastroesophageal Cancer|Pancreatic Cancer|Cancer of the Pancreas|Colorectal Cancer|Colorectal Carcinoma|Renal Cancer|Kidney Cancer|Cancer of the Kidney|Cancer of Kidney|Ovarian Cancer|Ovary Cancer|Cancer of the Ovary|Cancer of Ovary	DRUG: MEDI4736	Washington University School of Medicine	AstraZeneca	PHASE2	INTERVENTIONAL
NCT04234113	Study of Nanrilkefusp Alfa Alone and With Pembrolizumab in Adult Patients With Advanced/Metastatic Solid Tumors	https://clinicaltrials.gov/study/NCT04234113	ACTIVE_NOT_RECRUITING	Thyroid Cancer|Renal Cell Carcinoma|Non Small Cell Lung Cancer|Small-cell Lung Cancer|Bladder Cancer|Melanoma|Merkel Cell Carcinoma|Skin Squamous Cell Carcinoma|Microsatellite Instability High|Triple Negative Breast Cancer|Mesothelioma|Thymic Cancer|Cervical Cancer|Biliary Tract Cancer|Hepatocellular Carcinoma|Ovarian Cancer|Gastric Cancer|Head and Neck Squamous Cell Carcinoma|Anal Cancer	DRUG: Nanrilkefusp alfa|DRUG: Pembrolizumab	SOTIO Biotech AG	SOTIO Biotech a.s.	PHASE1	INTERVENTIONAL
NCT04585750	The Evaluation of PC14586 in Patients With Advanced Solid Tumors Harboring a TP53 Y220C Mutation (PYNNACLE)	https://clinicaltrials.gov/study/NCT04585750	RECRUITING	Advanced Solid Tumor|Advanced Malignant Neoplasm|Metastatic Cancer|Metastatic Solid Tumor|Lung Cancer|Ovarian Cancer|Endometrial Cancer|Prostate Cancer|Colorectal Cancer|Breast Cancer|Other Cancer|Locally Advanced|Head and Neck Cancer	DRUG: PC14586|DRUG: pembrolizumab	PMV Pharmaceuticals, Inc	Merck Sharp & Dohme LLC	PHASE1|PHASE2	INTERVENTIONAL
NCT02983045	A Dose Escalation and Cohort Expansion Study of NKTR-214 in Combination With Nivolumab and Other Anti-Cancer Therapies in Patients With Select Advanced Solid Tumors	https://clinicaltrials.gov/study/NCT02983045	COMPLETED	Melanoma|Renal Cell Carcinoma|Non Small Cell Lung Cancer|Urothelial Carcinoma|Triple Negative Breast Cancer|HR+/HER2- Breast Cancer|Gastric Cancer	DRUG: Dose Escalation Doublet: Combination of NKTR-214 + nivolumab|DRUG: Dose Expansion Doublet: Combination of NKTR-214 + nivolumab|DRUG: Schedule Finding Triplet: Combination of NKTR-214+ nivolumab+ ipilimumab|DRUG: Dose Expansion Triplet: Combination of NKTR-214+ nivolumab+ ipilimumab	Nektar Therapeutics	Bristol-Myers Squibb	PHASE1|PHASE2	INTERVENTIONAL
NCT06228066	Lurbinectedin With or Without Avelumab in Small Cell Carcinoma of the Bladder (LASER)	https://clinicaltrials.gov/study/NCT06228066	RECRUITING	Small Cell Carcinoma of the Bladder|High Grade Neuroendocrine Tumors of the Urinary Tract	DRUG: Lurbinectedin|DRUG: Avelumab	National Cancer Institute (NCI)		PHASE2	INTERVENTIONAL
NCT02443324	A Study of Ramucirumab Plus Pembrolizumab in Participants With Gastric or GEJ Adenocarcinoma, NSCLC, Transitional Cell Carcinoma of the Urothelium, or Biliary Tract Cancer	https://clinicaltrials.gov/study/NCT02443324	COMPLETED	Gastric Adenocarcinoma|Adenocarcinoma of the Gastroesophageal Junction|Non-small Cell Lung Cancer|Carcinoma, Transitional Cell|Biliary Tract Cancer	DRUG: Ramucirumab|DRUG: Pembrolizumab	Eli Lilly and Company	Merck Sharp & Dohme LLC	PHASE1	INTERVENTIONAL
NCT03517488	A Study of XmAb®20717 in Subjects With Selected Advanced Solid Tumors	https://clinicaltrials.gov/study/NCT03517488	COMPLETED	Melanoma|Breast Carcinoma|Hepatocellular Carcinoma|Urothelial Carcinoma|Squamous Cell Carcinoma of the Head and Neck|Renal Cell Carcinoma|Colorectal Carcinoma|Non-small Cell Lung Carcinoma|Gastric or Gastroesophageal Junction Adenocarcinoma|Endometrial Carcinoma|Mesothelioma|Neuroendocrine Carcinoma|Cervical Cancer|Small Cell Lung Carcinoma|Squamous Cell Carcinoma of the Anus|Castration-Resistant…	BIOLOGICAL: XmAb20717	Xencor, Inc.	ICON plc	PHASE1	INTERVENTIONAL
NCT02991482	PembROlizuMab Immunotherapy Versus Standard Chemotherapy for Advanced prE-treated Malignant Pleural Mesothelioma	https://clinicaltrials.gov/study/NCT02991482	COMPLETED	Pleural Mesothelioma Malignant Advanced	DRUG: Pembrolizumab|DRUG: Gemcitabine|DRUG: Vinorelbine	ETOP IBCSG Partners Foundation	Merck Sharp & Dohme LLC|Frontier Science Foundation, Hellas	PHASE3	INTERVENTIONAL
NCT03307785	Study of Niraparib, TSR-022, Bevacizumab, and Platinum-Based Doublet Chemotherapy in Combination With TSR-042	https://clinicaltrials.gov/study/NCT03307785	ACTIVE_NOT_RECRUITING	Neoplasms|Metastatic Cancer|Advanced Cancer|Solid Tumor|Non Small Cell Lung Cancer Metastatic|Non Small Cell Lung Cancer Stage IIIB|Non Small Cell Lung Cancer	DRUG: Niraparib|DRUG: TSR-042|DRUG: Carboplatin-Paclitaxel|DRUG: Bevacizumab|DRUG: TSR-022|DRUG: Carboplatin-Pemetrexed|DRUG: Carboplatin-Nab-Paclitaxel	Tesaro, Inc.		PHASE1	INTERVENTIONAL
NCT03088540	Study of REGN 2810 Compared to Platinum-Based Chemotherapies in Participants With Metastatic Non-Small Cell Lung Cancer (NSCLC)	https://clinicaltrials.gov/study/NCT03088540	ACTIVE_NOT_RECRUITING	Carcinoma，Non-Small-Cell Lung|Lung Carcinomas, Non-Small-Cell|Non-small-cell Lung Carcinoma|Nonsmall Cell Lung Cancer	DRUG: Pemetrexed|DRUG: Paclitaxel|DRUG: Gemcitabine|DRUG: Cisplatin|DRUG: Carboplatin|DRUG: cemiplimab	Regeneron Pharmaceuticals	Sanofi	PHASE3	INTERVENTIONAL
NCT05623319	Pembrolizumab and Olaparib Treatment of Extensive Small Cell Lung Cancer (ES-SCLC)	https://clinicaltrials.gov/study/NCT05623319	RECRUITING	SCLC,Extensive Stage	DRUG: Pembrolizumab/Olaparib	Istituto Scientifico Romagnolo per lo Studio e la cura dei Tumori	Merck Sharp & Dohme LLC	PHASE2	INTERVENTIONAL
NCT04888806	A Trial of Camrelizumab Combined With Microwave Ablation and Chemotherapy in the Treatment of Colorectal Cancer Liver Metastasis/Pulmonary Metastasis	https://clinicaltrials.gov/study/NCT04888806	NOT_YET_RECRUITING	Colorectal Cancer Metastatic|Liver Metastases|Lung Metastases	DRUG: Camrelizumab|PROCEDURE: ablation|DRUG: chemotherapy	Harbin Medical University		PHASE2	INTERVENTIONAL
NCT06444815	A Study of VET3-TGI in Patients With Solid Tumors	https://clinicaltrials.gov/study/NCT06444815	RECRUITING	Solid Tumor, Adult|Microsatellite Stable Colorectal Cancer|Head and Neck Squamous Cell Carcinoma|Cervical Cancer|Kidney Cancer|Renal Cell Carcinoma|Melanoma Stage IV|Merkel Cell Carcinoma of Skin|Mesothelioma|Non-small Cell Lung Cancer	DRUG: VET3-TGI|DRUG: Pembrolizumab	KaliVir Immunotherapeutics		PHASE1	INTERVENTIONAL
NCT04278144	A First-in-human Study Using BDC-1001 as a Single Agent and in Combination With Nivolumab in Advanced HER2-Expressing Solid Tumors	https://clinicaltrials.gov/study/NCT04278144	ACTIVE_NOT_RECRUITING	HER2-positive Solid Tumors|HER2-positive Breast Cancer|HER2-positive Colorectal Cancer|HER2-positive Gastroesophageal Cancer|HER2-positive Endometrial Cancer	DRUG: BDC-1001|DRUG: Nivolumab	Bolt Biotherapeutics, Inc.	Bristol-Myers Squibb	PHASE1|PHASE2	INTERVENTIONAL
NCT04221529	Patients With ES-SCLC and ECOG PS=2 Receiving Atezolizumab-Carboplatin-Etoposide	https://clinicaltrials.gov/study/NCT04221529	ACTIVE_NOT_RECRUITING	SCLC, Extensive Stage	DRUG: Atezolizumab	AIO-Studien-gGmbH	Hoffmann-La Roche	PHASE2	INTERVENTIONAL
