# Supplementary material for: Targeting T cell exhaustion: emerging strategies in non-small cell lung cancer
Source: Front Immunol. 2024 Dec 12;15:1507501. doi: 10.3389/fimmu.2024.1507501 (PMC11669709; doi:10.3389/fimmu.2024.1507501)
Supplement: Supplementary file 2 [file DataSheet2.csv]

Supplementary Table 2:Clinical trials of using CTLA-4 in Lung cancer.
NCT Number	Study Title	Study URL	Study Status	Conditions	Interventions	Sponsor	Collaborators	Phases	Study Type
NCT04785287	Anti-CTLA4-NF mAb (BMS986218), Nivolumab, and Stereotactic Body Radiation Therapy for the Treatment of Metastatic Solid Malignancies	https://clinicaltrials.gov/study/NCT04785287	ACTIVE_NOT_RECRUITING	Advanced Lung Carcinoma|Advanced Malignant Solid Neoplasm|Malignant Adrenal Gland Neoplasm|Metastatic Liver Carcinoma|Metastatic Lung Carcinoma|Metastatic Malignant Solid Neoplasm|Stage III Liver Cancer|Stage III Lung Cancer AJCC v8|Stage IIIA Lung Cancer AJCC v8|Stage IIIB Lung Cancer AJCC v8|Stage IIIC Lung Cancer AJCC v8|Stage IV Liver Cancer|Stage IV Lung Cancer AJCC v8|Stage IVA Liver Cancer…	BIOLOGICAL: Anti-CTLA4 Monoclonal Antibody BMS-986218|BIOLOGICAL: Nivolumab|RADIATION: Stereotactic Body Radiation Therapy	M.D. Anderson Cancer Center		PHASE1|PHASE2	INTERVENTIONAL
NCT05505825	A Study of AK104 in Combination With Chiauranib in Patients With Extensive Stage Small Cell Lung Cancer	https://clinicaltrials.gov/study/NCT05505825	ACTIVE_NOT_RECRUITING	SCLC,Extensive Stage	DRUG: AK104 IV infusion；Chiauranib oral	Akeso	Chipscreen Biosciences, Ltd.	PHASE1|PHASE2	INTERVENTIONAL
NCT05816499	Cadonilimab in Patients (Pts) With Advanced Non-small Cell Lung Cancer (NSCLC)	https://clinicaltrials.gov/study/NCT05816499	ACTIVE_NOT_RECRUITING	NSCLC Stage IV|NSCLC Stage IIIB|NSCLC Stage IIIC	DRUG: Cadonilimab|DRUG: Anlotinib|DRUG: Docetaxel	Shanghai Chest Hospital	The Affiliated Hospital of Qingdao University|Anhui Provincial Hospital|Zhejiang University	PHASE1|PHASE2	INTERVENTIONAL
NCT03761017	MGD019 DART® Protein in Unresectable/Metastatic Cancer	https://clinicaltrials.gov/study/NCT03761017	ACTIVE_NOT_RECRUITING	Squamous Cell Non Small Cell Lung Cancer|Prostate Cancer Metastatic|Cutaneous Melanoma|Colorectal Cancer|Advanced Cancer|Solid Tumor, Adult	BIOLOGICAL: Lorigerlimab	MacroGenics		PHASE1	INTERVENTIONAL
NCT03575793	A Phase I/II Study of Nivolumab, Ipilimumab and Plinabulin in Patients With Recurrent Small Cell Lung Cancer	https://clinicaltrials.gov/study/NCT03575793	ACTIVE_NOT_RECRUITING	Lung Cancer|SCLC	DRUG: Nivolumab|DRUG: Plinabulin|DRUG: Ipilimumab	Salma Sabbour	BeyondSpring Pharmaceuticals Inc.|Bristol-Myers Squibb|Rutgers Cancer Institute of New Jersey	PHASE1|PHASE2	INTERVENTIONAL
NCT04966676	Study of Nivolumab-Ipilimumab and cfDNA in Lung Cancer	https://clinicaltrials.gov/study/NCT04966676	ACTIVE_NOT_RECRUITING	Non Small Cell Lung Cancer	DIAGNOSTIC_TEST: cfDNA blood test|DRUG: Nivolumab|DRUG: Ipilimumab|COMBINATION_PRODUCT: Platinum-based Chemotherapy	University Health Network, Toronto	Bristol-Myers Squibb	PHASE2	INTERVENTIONAL
NCT04043195	Nivolumab and Ipilimumab in Combination With Immunogenic Chemotherapy for Patients With Advanced NSCLC	https://clinicaltrials.gov/study/NCT04043195	ACTIVE_NOT_RECRUITING	Advanced NSCLC	DRUG: Nivolumab|DRUG: Oxaliplatin|DRUG: Ipilimumab	Hatim Husain		PHASE1|PHASE2	INTERVENTIONAL
NCT03212469	A Trial of Durvalumab and Tremelimumab in Combination With SBRT in Patients With Metastatic Cancer	https://clinicaltrials.gov/study/NCT03212469	ACTIVE_NOT_RECRUITING	Head and Neck Squamous Cell Carcinoma|Lung Cancer|Oesophageal Cancer	DRUG: Durvalumab|DRUG: Tremelimumab|RADIATION: SBRT	Gustave Roussy, Cancer Campus, Grand Paris		PHASE1|PHASE2	INTERVENTIONAL
NCT03377023	Phase I/II Study of Nivolumab and Ipilimumab Combined With Nintedanib in Non Small Cell Lung Cancer	https://clinicaltrials.gov/study/NCT03377023	ACTIVE_NOT_RECRUITING	Non Small Cell Lung Cancer|Lung Cancer, Nonsmall Cell|Non Small Cell Lung Cancer Metastatic	DRUG: Nivolumab|DRUG: Ipilimumab|DRUG: Nintedanib	H. Lee Moffitt Cancer Center and Research Institute		PHASE1|PHASE2	INTERVENTIONAL
NCT04013542	Ipilimumab and Nivolumab in Combination With Radiation Therapy in Treating Patients With Stage 2-3 Non-small Lung Cancer	https://clinicaltrials.gov/study/NCT04013542	ACTIVE_NOT_RECRUITING	ALK Gene Rearrangement|EGFR Gene Mutation|Locally Advanced Lung Non-Small Cell Carcinoma|Lung Non-Small Cell Carcinoma|Stage II Lung Cancer AJCC v8|Stage IIA Lung Cancer AJCC v8|Stage IIB Lung Cancer AJCC v8|Stage III Lung Cancer AJCC v8|Stage IIIA Lung Cancer AJCC v8|Stage IIIB Lung Cancer AJCC v8|Stage IIIC Lung Cancer AJCC v8|Unresectable Lung Non-Small Cell Carcinoma	BIOLOGICAL: Ipilimumab|BIOLOGICAL: Nivolumab|RADIATION: Radiation Therapy	M.D. Anderson Cancer Center	National Cancer Institute (NCI)	PHASE1	INTERVENTIONAL
NCT02696993	Nivolumab and Radiation Therapy With or Without Ipilimumab in Treating Patients With Brain Metastases From Non-small Cell Lung Cancer	https://clinicaltrials.gov/study/NCT02696993	ACTIVE_NOT_RECRUITING	Metastatic Malignant Neoplasm in the Brain|Stage IV Non-Small Cell Lung Cancer AJCC v7	PROCEDURE: Cognitive Assessment|BIOLOGICAL: Ipilimumab|OTHER: Laboratory Biomarker Analysis|BIOLOGICAL: Nivolumab|RADIATION: Stereotactic Radiosurgery|RADIATION: Whole-Brain Radiotherapy	M.D. Anderson Cancer Center		PHASE1|PHASE2	INTERVENTIONAL
NCT03581487	Durvalumab, Tremelimumab, and Selumetinib in Treating Participants With Recurrent or Stage IV Non-small Cell Lung Cancer	https://clinicaltrials.gov/study/NCT03581487	ACTIVE_NOT_RECRUITING	Recurrent Lung Non-Small Cell Carcinoma|Stage IV Lung Cancer AJCC v8|Stage IVA Lung Cancer AJCC v8|Stage IVB Lung Cancer AJCC v8	BIOLOGICAL: Durvalumab|DRUG: Selumetinib|BIOLOGICAL: Tremelimumab	M.D. Anderson Cancer Center	National Cancer Institute (NCI)	PHASE1|PHASE2	INTERVENTIONAL
NCT02542293	Study of Durvalumab With Tremelimumab Versus SoC as 1st Line Therapy in Metastatic Non Small-Cell Lung Cancer (NSCLC) (NEPTUNE)	https://clinicaltrials.gov/study/NCT02542293	ACTIVE_NOT_RECRUITING	Non Small Cell Lung Carcinoma NSCLC	BIOLOGICAL: Durvalumab +Tremelimumab|DRUG: Paclitaxel + carboplatin|DRUG: Gemcitabine + cisplatin|DRUG: Gemcitabine + carboplatin|DRUG: Pemetrexed + cisplatin|DRUG: Pemetrexed + carboplatin	AstraZeneca		PHASE3	INTERVENTIONAL
NCT04021043	BMS-986156, Ipilimumab, and Nivolumab With or Without Stereotactic Body Radiation Therapy in Treating Patients With Advanced or Metastatic Lung/Chest or Liver Cancers	https://clinicaltrials.gov/study/NCT04021043	ACTIVE_NOT_RECRUITING	Advanced Malignant Solid Neoplasm|Metastatic Carcinoma in the Liver|Metastatic Carcinoma in the Lung|Metastatic Malignant Neoplasm in the Thoracic Cavity|Metastatic Malignant Solid Neoplasm	DRUG: Anti-GITR Agonistic Monoclonal Antibody BMS-986156|BIOLOGICAL: Ipilimumab|BIOLOGICAL: Nivolumab|RADIATION: Stereotactic Body Radiation Therapy	M.D. Anderson Cancer Center		PHASE1|PHASE2	INTERVENTIONAL
NCT02992912	Atezolizumab With Stereotactic Ablative Radiotherapy in Patients With Metastatic Tumours	https://clinicaltrials.gov/study/NCT02992912	ACTIVE_NOT_RECRUITING	Patients With Metastatic Tumours (Colorectal Cancer, Non-small Lung Cancer, Renal Cell Carcinoma or Sarcoma )	DRUG: Anti-PD-L1 antibody atezolizumab|PROCEDURE: SABR	Gustave Roussy, Cancer Campus, Grand Paris		PHASE2	INTERVENTIONAL
NCT03158129	Nivolumab With or Without Ipilimumab or Chemotherapy in Treating Patients With Previously Untreated Stage I-IIIA Non-small Cell Lung Cancer	https://clinicaltrials.gov/study/NCT03158129	ACTIVE_NOT_RECRUITING	Stage I Lung Non-Small Cell Cancer AJCC v7|Stage IA Lung Non-Small Cell Carcinoma AJCC v7|Stage IB Lung Non-Small Cell Carcinoma AJCC v7|Stage II Lung Non-Small Cell Cancer AJCC v7|Stage IIA Lung Non-Small Cell Carcinoma AJCC v7|Stage IIB Lung Non-Small Cell Carcinoma AJCC v7|Stage IIIA Lung Non-Small Cell Cancer AJCC v7	DRUG: Carboplatin|DRUG: Cisplatin|DRUG: Docetaxel|BIOLOGICAL: Ipilimumab|BIOLOGICAL: Nivolumab|DRUG: Pemetrexed	M.D. Anderson Cancer Center		PHASE2	INTERVENTIONAL
NCT02834013	Nivolumab and Ipilimumab in Treating Patients With Rare Tumors	https://clinicaltrials.gov/study/NCT02834013	ACTIVE_NOT_RECRUITING	Acinar Cell Carcinoma|Adenoid Cystic Carcinoma|Adrenal Cortical Carcinoma|Adrenal Gland Pheochromocytoma|Anal Canal Neuroendocrine Carcinoma|Anal Canal Undifferentiated Carcinoma|Angiosarcoma|Apocrine Neoplasm|Appendix Mucinous Adenocarcinoma|Bartholin Gland Transitional Cell Carcinoma|Basal Cell Carcinoma|Bladder Adenocarcinoma|Breast Metaplastic Carcinoma|Cervical Adenocarcinoma|Cholangiocarcin…	PROCEDURE: Biospecimen Collection|PROCEDURE: Computed Tomography|PROCEDURE: Echocardiography|BIOLOGICAL: Ipilimumab|PROCEDURE: Magnetic Resonance Imaging|BIOLOGICAL: Nivolumab	National Cancer Institute (NCI)		PHASE2	INTERVENTIONAL
NCT01843374	Randomized, Double-blind Study Comparing Tremelimumab to Placebo in Subjects With Unresectable Malignant Mesothelioma	https://clinicaltrials.gov/study/NCT01843374	ACTIVE_NOT_RECRUITING	Unresectable Pleural or Peritoneal Malignant Mesothelioma	DRUG: Tremelimumab|DRUG: Placebo	MedImmune LLC		PHASE2	INTERVENTIONAL
NCT02785952	Lung-MAP: Nivolumab With or Without Ipilimumab as Second-Line Therapy in Treating Patients With Recurrent Stage IV Squamous Cell Lung Cancer and No Matching Biomarkers	https://clinicaltrials.gov/study/NCT02785952	ACTIVE_NOT_RECRUITING	Recurrent Squamous Cell Lung Carcinoma|Stage IV Squamous Cell Lung Carcinoma AJCC v7	BIOLOGICAL: Ipilimumab|OTHER: Laboratory Biomarker Analysis|BIOLOGICAL: Nivolumab|OTHER: Quality-of-Life Assessment|OTHER: Questionnaire Administration	SWOG Cancer Research Network	National Cancer Institute (NCI)	PHASE3	INTERVENTIONAL
NCT04940299	Tocilizumab, Ipilimumab, and Nivolumab for the Treatment of Advanced Melanoma, Non-Small Cell Lung Cancer, or Urothelial Carcinoma	https://clinicaltrials.gov/study/NCT04940299	ACTIVE_NOT_RECRUITING	Clinical Stage III Cutaneous Melanoma AJCC v8|Clinical Stage IV Cutaneous Melanoma AJCC v8|Locally Advanced Bladder Carcinoma|Locally Advanced Bladder Urothelial Carcinoma|Locally Advanced Lung Non-Small Cell Carcinoma|Locally Advanced Renal Pelvis Carcinoma|Locally Advanced Renal Pelvis Urothelial Carcinoma|Locally Advanced Ureter Urothelial Carcinoma|Locally Advanced Urethral Urothelial Carcino…	BIOLOGICAL: Ipilimumab|BIOLOGICAL: Nivolumab|BIOLOGICAL: Tocilizumab	M.D. Anderson Cancer Center		PHASE2	INTERVENTIONAL
NCT02888743	Durvalumab and Tremelimumab With or Without High or Low-Dose Radiation Therapy in Treating Patients With Metastatic Colorectal or Non-small Cell Lung Cancer	https://clinicaltrials.gov/study/NCT02888743	ACTIVE_NOT_RECRUITING	Metastatic Colorectal Carcinoma|Metastatic Lung Non-Small Cell Carcinoma|Stage IV Colorectal Cancer AJCC v7|Stage IV Lung Non-Small Cell Cancer AJCC v7|Stage IVA Colorectal Cancer AJCC v7|Stage IVB Colorectal Cancer AJCC v7	BIOLOGICAL: Durvalumab|RADIATION: Radiation Therapy|BIOLOGICAL: Tremelimumab	National Cancer Institute (NCI)		PHASE2	INTERVENTIONAL
NCT03549546	Expression of the Inhibitory Receptors on Lymphocytes T Cells After Lung Cancer Surgery.	https://clinicaltrials.gov/study/NCT03549546	COMPLETED	Lung Cancer|Surgery	BIOLOGICAL: Blood samples	Centre Hospitalier Universitaire de Saint Etienne		NA	INTERVENTIONAL
NCT05118334	IBI310 (Anti-CTLA-4) in Combination With Sintilimab in Patients With Non-small-cell Lung Cancer (NSCLC)	https://clinicaltrials.gov/study/NCT05118334	COMPLETED	NSCLC (Non-small-cell Lung Cancer)	DRUG: Sintilimab|DRUG: IBI310	Innovent Biologics (Suzhou) Co. Ltd.		PHASE1	INTERVENTIONAL
NCT03125603	Side Effects of Anti-PD-(L)-1 and Anti CTLA-A4 in the Non Small Cells Lung Cancer	https://clinicaltrials.gov/study/NCT03125603	COMPLETED	Carcinoma, Non-Small-Cell Lung|Drug-Related Side Effects and Adverse Reactions	OTHER: Consultation of the patient's medical files at the hospital	Cliniques universitaires Saint-Luc- Université Catholique de Louvain			OBSERVATIONAL
NCT03058289	A Phase 1/2 Safety Study of Intratumorally Dosed INT230-6	https://clinicaltrials.gov/study/NCT03058289	COMPLETED	Breast Cancer|Head and Neck Cancer|Squamous Cell Carcinoma|Lymphoma|Pancreatic Cancer|Liver Cancer|Colon Cancer|Lung Cancer|Bile Duct Cancer|Chordoma of Sacrum|Sarcoma	DRUG: INT230-6|BIOLOGICAL: anti-PD-1 antibody|BIOLOGICAL: anti-CTLA-4 antibody	Intensity Therapeutics, Inc.	Merck Sharp & Dohme LLC|Bristol-Myers Squibb	PHASE1|PHASE2	INTERVENTIONAL
NCT02000947	A Phase 1b Study of MEDI4736 in Combination With Tremelimumab in Subjects With Advanced Non-small Cell Lung Cancer	https://clinicaltrials.gov/study/NCT02000947	COMPLETED	NSCLC|Non-small Cell Lung Cancer|Lung Cancer	DRUG: MEDI4736|DRUG: Tremelimumab|DRUG: tremelimumab	MedImmune LLC		PHASE1	INTERVENTIONAL
NCT03639714	A Study of a Personalized Neoantigen Cancer Vaccine	https://clinicaltrials.gov/study/NCT03639714	COMPLETED	Non Small Cell Lung Cancer|Colorectal Cancer|Gastroesophageal Adenocarcinoma|Urothelial Carcinoma	BIOLOGICAL: GRT-C901|BIOLOGICAL: GRT-R902|BIOLOGICAL: nivolumab|BIOLOGICAL: ipilimumab	Gritstone bio, Inc.	Bristol-Myers Squibb	PHASE1|PHASE2	INTERVENTIONAL
NCT01331525	The Addition of Ipilimumab to Carboplatin and Etoposide Chemotherapy for Extensive Stage Small Cell Lung Cancer	https://clinicaltrials.gov/study/NCT01331525	COMPLETED	Extensive Stage Small Cell Lung Cancer	BIOLOGICAL: Ipilimumab	University Hospital Southampton NHS Foundation Trust	Cancer Research UK|Institute of Cancer Research, United Kingdom|Bristol-Myers Squibb	PHASE2	INTERVENTIONAL
NCT03953235	A Study of a Personalized Cancer Vaccine Targeting Shared Neoantigens	https://clinicaltrials.gov/study/NCT03953235	COMPLETED	Non-Small Cell Lung Cancer|Colorectal Cancer|Pancreatic Cancer|Solid Tumor|Shared Neoantigen-Positive Solid Tumors	BIOLOGICAL: GRT-C903|BIOLOGICAL: GRT-R904|BIOLOGICAL: nivolumab|BIOLOGICAL: ipilimumab	Gritstone bio, Inc.	Bristol-Myers Squibb	PHASE1|PHASE2	INTERVENTIONAL
NCT02221739	Study of Combined Ionizing Radiation and Ipilimumab in Metastatic Non-small Cell Lung Cancer (NSCLC)	https://clinicaltrials.gov/study/NCT02221739	COMPLETED	Non-small Cell Lung Cancer (NSCLC)	DRUG: Ipilimumab|RADIATION: Radiotherapy (IMRT or 3-D CRT)	NYU Langone Health	Bristol-Myers Squibb	PHASE1|PHASE2	INTERVENTIONAL
NCT03989362	Vopratelimab and a CTLA-4 Inhibitor in PD-1/PD-L1 Inhibitor Experienced Subjects With NSCLC or Urothelial Cancer	https://clinicaltrials.gov/study/NCT03989362	COMPLETED	Cancer	DRUG: Vopratelimab|DRUG: Ipilimumab	Jounce Therapeutics, Inc.		PHASE2	INTERVENTIONAL
NCT01229150	Randomized Phase II Study of AZD6244 (Mitogen-activated Protein Kinase Inhibitor) MEK-Inhibitor With Erlotinib in KRAS Wild Type Advanced Non-Small Cell Lung Cancer (NSCLC) and a Randomized Phase II Study of AZD6244 With Erlotinib in Mutant KRAS Adva...	https://clinicaltrials.gov/study/NCT01229150	COMPLETED	Non Small Cell Lung Carcinoma	DRUG: AZD6244|DRUG: Erlotinib|DRUG: AZD6244 + Erlotinib	National Cancer Institute (NCI)	University of California, Davis|University of Chicago|University of Southern California|City of Hope Medical Center	PHASE2	INTERVENTIONAL
NCT02352948	A Global Study to Assess the Effects of MEDI4736 (Durvalumab), Given as Monotherapy or in Combination With Tremelimumab Determined by PD-L1 Expression Versus Standard of Care in Patients With Locally Advanced or Metastatic Non Small Cell Lung Cancer	https://clinicaltrials.gov/study/NCT02352948	COMPLETED	Non - Small Cell Lung Cancer NSCLC	DRUG: MEDI4736 (durvalumab)|DRUG: Vinorelbine|DRUG: Gemcitabine|DRUG: Erlotinib|DRUG: MEDI4736 (durvalumab) in combination with tremelimumab (anti-CTLA4)|DRUG: tremelimumab (anti-CTLA4)	AstraZeneca		PHASE3	INTERVENTIONAL
NCT03164772	Phase 1/2 Study of Combination Immunotherapy and Messenger Ribonucleic Acid (mRNA) Vaccine in Subjects With NSCLC	https://clinicaltrials.gov/study/NCT03164772	COMPLETED	Metastatic Non-small Cell Lung Cancer|NSCLC	DRUG: Durvalumab|DRUG: Tremelimumab|BIOLOGICAL: BI 1361849|DEVICE: PharmaJet Tropis® device	Ludwig Institute for Cancer Research	Cancer Research Institute (CRI)|Boehringer Ingelheim|MedImmune LLC|CureVac|PharmaJet, Inc.	PHASE1|PHASE2	INTERVENTIONAL
NCT03946007	Quality of Life and Physical Fitness After Immune Checkpoint Inhibitors	https://clinicaltrials.gov/study/NCT03946007	COMPLETED	Melanoma|Non Small Cell Lung Cancer		University Medical Center Groningen			OBSERVATIONAL
NCT06446570	Phase II Study of Durvalumab(MEDI4736) + Tremelimumab in Pulmonary Sarcomatoid Carcinoma	https://clinicaltrials.gov/study/NCT06446570	COMPLETED	HNSCC|Head and Neck Neoplasms	DRUG: Durvalumab,Tremelimumab	Seoul National University Hospital	Korean Cancer Study Group	PHASE2	INTERVENTIONAL
NCT02381314	Safety Study of Enoblituzumab (MGA271) in Combination With Ipilimumab in Refractory Cancer	https://clinicaltrials.gov/study/NCT02381314	COMPLETED	Melanoma|Non Small Cell Lung Cancer	BIOLOGICAL: enoblituzumab plus ipilimumab	MacroGenics		PHASE1	INTERVENTIONAL
NCT02827344	PDL-1 Expression on Circulating Tumor Cells in Non-small Cell Lung Cancer	https://clinicaltrials.gov/study/NCT02827344	COMPLETED	Lung Cancer	BIOLOGICAL: blood sample collection for CTC and MDSC analysis	University Hospital, Toulouse			OBSERVATIONAL
NCT02701400	Tremelimumab and Durvalumab With or Without Radiation Therapy in Patients With Relapsed Small Cell Lung Cancer	https://clinicaltrials.gov/study/NCT02701400	COMPLETED	Recurrent Small Cell Lung Carcinoma	BIOLOGICAL: Durvalumab|RADIATION: Hypofractionated Radiation Therapy|RADIATION: Stereotactic Body Radiation Therapy|BIOLOGICAL: Tremelimumab	Emory University	AstraZeneca	PHASE2	INTERVENTIONAL
NCT02846103	Study of Anti-telomerase T CD4 Immunity in Metastatic Lung Cancer	https://clinicaltrials.gov/study/NCT02846103	COMPLETED	Lung Cancer	OTHER: Biological samples	Centre Hospitalier Universitaire de Besancon		NA	INTERVENTIONAL
NCT02107755	Stereotactic Radiation Therapy and Ipilimumab in Treating Patients With Metastatic Melanoma	https://clinicaltrials.gov/study/NCT02107755	COMPLETED	Liver Metastases|Lung Metastases|Recurrent Melanoma|Stage IV Melanoma|Tumors Metastatic to Brain	BIOLOGICAL: ipilimumab|RADIATION: stereotactic radiosurgery|OTHER: laboratory biomarker analysis	Ohio State University Comprehensive Cancer Center	Bristol-Myers Squibb	PHASE2	INTERVENTIONAL
NCT03986463	CIrculating Tumour DNA in Lung Cancer (CITaDeL): Optimizing Sensitivity and Clinical Utility	https://clinicaltrials.gov/study/NCT03986463	COMPLETED	Lung Neoplasms|Lung Cancer|Neoplasm of Lung|Non Small Cell Lung Cancer	OTHER: Circulating tumour DNA (ctDNA)	Lawson Health Research Institute			OBSERVATIONAL
NCT02716272	Nivolumab Monotherapy or Nivolumab Plus Ipilimumab, for Unresectable Malignant Pleural Mesothelioma (MPM) Patients	https://clinicaltrials.gov/study/NCT02716272	COMPLETED	Mesothelioma	DRUG: Nivolumab|DRUG: Nivolumab + Ipilimumab	Intergroupe Francophone de Cancerologie Thoracique		PHASE2	INTERVENTIONAL
NCT02658890	An Investigational Immuno-therapy Study of BMS-986205 Given in Combination With Nivolumab and in Combination With Both Nivolumab and Ipilimumab in Cancers That Are Advanced or Have Spread	https://clinicaltrials.gov/study/NCT02658890	COMPLETED	Advanced Cancer|Melanoma|Non-Small Cell Lung Cancer	DRUG: BMS-986205|DRUG: Nivolumab|DRUG: Ipilimumab	Bristol-Myers Squibb		PHASE1|PHASE2	INTERVENTIONAL
NCT03749460	Nivolumab and Ipilimumab and Stereotactic Body Radiation Therapy in Treating Patients With Salivary Gland Cancers	https://clinicaltrials.gov/study/NCT03749460	COMPLETED	Metastatic Malignant Neoplasm in the Bone|Metastatic Malignant Neoplasm in the Lung|Salivary Gland Carcinoma|Stage IV Major Salivary Gland Cancer AJCC v8|Stage IVA Major Salivary Gland Cancer AJCC v8|Stage IVB Major Salivary Gland Cancer AJCC v8|Stage IVC Major Salivary Gland Cancer AJCC v8	BIOLOGICAL: Nivolumab|BIOLOGICAL: Ipilimumab|RADIATION: Stereotactic Body Radiation Therapy	University of Washington		PHASE1|PHASE2	INTERVENTIONAL
NCT02403193	Trial of PBF-509 and PDR001 in Patients With Advanced Non-small Cell Lung Cancer (NSCLC)	https://clinicaltrials.gov/study/NCT02403193	COMPLETED	Non-small Cell Lung Cancer (NSCLC)	DRUG: PBF-509_80 mg|DRUG: PBF-509_160 mg|DRUG: PBF-509_320 mg|DRUG: PBF-509_640 mg|DRUG: Combo PBF-509 (160 mg) + PDR001|DRUG: Combo PBF-509 (320 mg) + PDR001|DRUG: Combo PBF-509 (640 mg) + PDR001|DRUG: RP2D (PBF-509+PDR001)_immuno naïve|DRUG: Experimental: RP2D (PBF-509+PDR001)_immuno treated	Palobiofarma SL	Novartis|H. Lee Moffitt Cancer Center and Research Institute	PHASE1	INTERVENTIONAL
NCT03302234	Study of Pembrolizumab Given With Ipilimumab or Placebo in Participants With Untreated Metastatic Non-Small Cell Lung Cancer (NSCLC) (MK-3475-598/KEYNOTE-598)	https://clinicaltrials.gov/study/NCT03302234	COMPLETED	Carcinoma, Non-Small-Cell Lung	BIOLOGICAL: Pembrolizumab|BIOLOGICAL: Ipilimumab|OTHER: Placebo	Merck Sharp & Dohme LLC		PHASE3	INTERVENTIONAL
NCT03373760	Durvalumab and Tremelimumab in Treating Patients With Recurrent Stage IV Lung Cancer	https://clinicaltrials.gov/study/NCT03373760	COMPLETED	Recurrent Squamous Cell Lung Carcinoma|Stage IV Squamous Cell Lung Carcinoma AJCC v7	BIOLOGICAL: Durvalumab|OTHER: Laboratory Biomarker Analysis|BIOLOGICAL: Tremelimumab	SWOG Cancer Research Network	National Cancer Institute (NCI)	PHASE2	INTERVENTIONAL
NCT02154490	Lung-MAP: Biomarker-Targeted Second-Line Therapy in Treating Patients With Recurrent Stage IV Squamous Cell Lung Cancer	https://clinicaltrials.gov/study/NCT02154490	COMPLETED	Recurrent Squamous Cell Lung Carcinoma|Stage IV Squamous Cell Lung Carcinoma AJCC v7	DRUG: Docetaxel|BIOLOGICAL: Durvalumab|DRUG: Erlotinib Hydrochloride|DRUG: FGFR Inhibitor AZD4547|BIOLOGICAL: Ipilimumab|OTHER: Laboratory Biomarker Analysis|BIOLOGICAL: Nivolumab|DRUG: Palbociclib|OTHER: Pharmacological Study|BIOLOGICAL: Rilotumumab|DRUG: Talazoparib|DRUG: Taselisib|BIOLOGICAL: Tremelimumab	SWOG Cancer Research Network	National Cancer Institute (NCI)		OBSERVATIONAL
NCT03849469	A Study of XmAb®22841 Monotherapy & in Combination w/ Pembrolizumab in Subjects w/ Selected Advanced Solid Tumors	https://clinicaltrials.gov/study/NCT03849469	COMPLETED	Melanoma|Cervical Carcinoma|Pancreatic Carcinoma|Triple Negative Breast Cancer|Hepatocellular Carcinoma|Urothelial Carcinoma|Squamous Cell Carcinoma of the Head and Neck|Nasopharyngeal Carcinoma|Renal Cell Carcinoma|Non-small Cell Lung Carcinoma|Small Cell Lung Carcinoma|Gastric or Gastroesophageal Junction Adenocarcinoma|Advanced or Metastatic Solid Tumors|Prostate Carcinoma|Epithelial Ovarian C…	BIOLOGICAL: XmAb®22841|BIOLOGICAL: Pembrolizumab (Keytruda®)	Xencor, Inc.	ICON Clinical Research	PHASE1	INTERVENTIONAL
NCT02983045	A Dose Escalation and Cohort Expansion Study of NKTR-214 in Combination With Nivolumab and Other Anti-Cancer Therapies in Patients With Select Advanced Solid Tumors	https://clinicaltrials.gov/study/NCT02983045	COMPLETED	Melanoma|Renal Cell Carcinoma|Non Small Cell Lung Cancer|Urothelial Carcinoma|Triple Negative Breast Cancer|HR+/HER2- Breast Cancer|Gastric Cancer	DRUG: Dose Escalation Doublet: Combination of NKTR-214 + nivolumab|DRUG: Dose Expansion Doublet: Combination of NKTR-214 + nivolumab|DRUG: Schedule Finding Triplet: Combination of NKTR-214+ nivolumab+ ipilimumab|DRUG: Dose Expansion Triplet: Combination of NKTR-214+ nivolumab+ ipilimumab	Nektar Therapeutics	Bristol-Myers Squibb	PHASE1|PHASE2	INTERVENTIONAL
NCT03693612	GSK3359609 Plus Tremelimumab for the Treatment of Advanced Solid Tumors	https://clinicaltrials.gov/study/NCT03693612	COMPLETED	Neoplasms	DRUG: feladilimab|DRUG: Tremelimumab|DRUG: Docetaxel|DRUG: Paclitaxel|DRUG: Cetuximab	GlaxoSmithKline	MedImmune LLC	PHASE1|PHASE2	INTERVENTIONAL
NCT03517488	A Study of XmAb®20717 in Subjects With Selected Advanced Solid Tumors	https://clinicaltrials.gov/study/NCT03517488	COMPLETED	Melanoma|Breast Carcinoma|Hepatocellular Carcinoma|Urothelial Carcinoma|Squamous Cell Carcinoma of the Head and Neck|Renal Cell Carcinoma|Colorectal Carcinoma|Non-small Cell Lung Carcinoma|Gastric or Gastroesophageal Junction Adenocarcinoma|Endometrial Carcinoma|Mesothelioma|Neuroendocrine Carcinoma|Cervical Cancer|Small Cell Lung Carcinoma|Squamous Cell Carcinoma of the Anus|Castration-Resistant…	BIOLOGICAL: XmAb20717	Xencor, Inc.	ICON plc	PHASE1	INTERVENTIONAL
NCT03468985	Nivolumab, Cabozantinib S-Malate, and Ipilimumab in Treating Patients With Recurrent Stage IV Non-small Cell Lung Cancer	https://clinicaltrials.gov/study/NCT03468985	COMPLETED	Metastatic Lung Non-Squamous Non-Small Cell Carcinoma|Recurrent Lung Non-Squamous Non-Small Cell Carcinoma|Stage IV Lung Non-Small Cell Cancer AJCC v7	DRUG: Cabozantinib|BIOLOGICAL: Ipilimumab|BIOLOGICAL: Nivolumab	National Cancer Institute (NCI)		PHASE2	INTERVENTIONAL
NCT05784974	Cadonilimab Monotherapy as Neoadjuvant Therapy for Resectable II-IIIA Squamous Cell Lung Cancer	https://clinicaltrials.gov/study/NCT05784974	NOT_YET_RECRUITING	Lung Cancer	DRUG: Cadonilimab	The First Hospital of Jilin University		PHASE2	INTERVENTIONAL
NCT06532591	Neoadjuvant/Adjuvant Cadonilimab Plus Chemotherapy in Patients With Resectable PD-L1 Negative NSCLC	https://clinicaltrials.gov/study/NCT06532591	NOT_YET_RECRUITING	NSCLC	DRUG: cadonilimab+paclitaxel+carboplatin	Sichuan Cancer Hospital and Research Institute		PHASE2	INTERVENTIONAL
NCT05812534	Study of Cadonilimab Combined With Bevacizumab and Chemotherapy for Advanced Nonsquamous Non-small Cell Lung Cancer Patients With Untreated Brain Metastases	https://clinicaltrials.gov/study/NCT05812534	NOT_YET_RECRUITING	Non Small Cell Lung Cancer|Brain Metastases	DRUG: Cadonilimab	Second Affiliated Hospital of Nanchang University	Hunan Cancer Hospital|Fujian Cancer Hospital	PHASE2	INTERVENTIONAL
NCT06620822	Efficacy of PD-1 Inhibitor Combination Therapy in Non-small Cell Lung Cancer Patients Who Have Not Achieved Major Pathologic Response After Neoadjuvant Immunotherapy: a Multicenter, Phase II Clinical Trial	https://clinicaltrials.gov/study/NCT06620822	NOT_YET_RECRUITING	Non Small Cell Lung Cancer	DRUG: IBI363|DRUG: LM-108+Sintilimab|DRUG: IBI310+Sintilimab|DRUG: Sintilimab	Shanghai Pulmonary Hospital, Shanghai, China		PHASE2	INTERVENTIONAL
NCT05878964	Evaluation of Skin Health and QoL in Pts Receiving Anti-PD1/PDL1/CTLA4 or CDK Inhibitors.	https://clinicaltrials.gov/study/NCT05878964	RECRUITING	Lung Cancer|Breast Cancer|Kidney Cancer|Bladder Cancer|Gastric Cancer|Skin Cancer|Melanoma|Head Neck Cancer	OTHER: EQ-5D-5L questionnaire|OTHER: FACT-G (Functional Assessment of Cancer Therapy - General)|OTHER: FACT-EGFRI-18 (Functional Assessment of Cancer Therapy - Epidermal Growth Factor Inhibitors 18 Item)	Fondazione Policlinico Universitario Agostino Gemelli IRCCS			OBSERVATIONAL
NCT05187338	Triplex Checkpoint Inhibitors Therapy for Advanced Solid Tumors	https://clinicaltrials.gov/study/NCT05187338	RECRUITING	Lung Cancer|Liver Cancer|Colorectal Cancer|Pancreas Cancer|Ovary Cancer|Head and Neck Cancer|Breast Cancer|Gastric Cancer|Cervical Cancer|Esophageal Cancer|Sarcoma	DRUG: ipilimumab +pembrolizumab +durvalumab	Second Affiliated Hospital of Guangzhou Medical University		PHASE1|PHASE2	INTERVENTIONAL
NCT04770207	Intra-tumor Injection of Drug-eluting Microspheres With Multiple Drugs	https://clinicaltrials.gov/study/NCT04770207	RECRUITING	Hepatocellular Carcinoma|Solid Tumor, Adult	DRUG: Injection of drug-eluting microspheres with multiple drugs into solid tumors	Second Affiliated Hospital of Guangzhou Medical University		PHASE2	INTERVENTIONAL
NCT03860272	Fc-Engineered Anti-CTLA-4 Monoclonal Antibody in Advanced Cancer	https://clinicaltrials.gov/study/NCT03860272	RECRUITING	Advanced Cancer|Angiosarcoma|Colorectal Cancer Without Liver Metastases|Endometrial Cancer|Fibrolamellar Carcinoma|Non-small-cell Lung Cancer|Ovarian Cancer|Prostate Cancer	DRUG: Botensilimab|DRUG: Balstilimab	Agenus Inc.		PHASE1	INTERVENTIONAL
NCT06424821	Cadonilimab Plus Chemotherapy as First-line Treatment for PD-L1 Negative NSCLC	https://clinicaltrials.gov/study/NCT06424821	RECRUITING	NSCLC	DRUG: Cadonilimab	Shanghai Pulmonary Hospital, Shanghai, China		PHASE2	INTERVENTIONAL
NCT05401786	Anti-PD-1 Re-challenge After Immune Priming by Ipilimumab and Immune Boosting by Radiotherapy in Advanced NSCLC	https://clinicaltrials.gov/study/NCT05401786	RECRUITING	Carcinoma, Non-Small-Cell Lung	DRUG: Ipilimumab|DRUG: Cemiplimab|RADIATION: SBRT	The Netherlands Cancer Institute	Genzyme, a Sanofi Company	PHASE2	INTERVENTIONAL
NCT05858736	Safety, PK and Efficacy of AI-061 in Advanced Solid Tumors	https://clinicaltrials.gov/study/NCT05858736	RECRUITING	Melanoma|Non Small Cell Lung Cancer|Head and Neck Squamous Cell Carcinoma|High Grade Serous Adenocarcinoma of Ovary|Primary Peritoneal Carcinoma|Fallopian Tube Cancer|Endometrial Cancer|Cervical Cancer|Renal Cell Carcinoma|Bladder Cancer|Esophageal Cancer|Gastric Cancer|Gastroesophageal-junction Cancer|Colorectal Cancer|Anal Cancer|Hepatocellular Carcinoma|Bile Duct Cancer	DRUG: AI-061	OncoC4, Inc.	OncoC4 AU Pty Ltd|Avance Clinical Pty Ltd.	PHASE1	INTERVENTIONAL
NCT04631731	Risk Factors of Immune-ChEckpoint Inhibitors MEdiated Liver, Gastrointestinal, Endocrine and Skin Toxicity	https://clinicaltrials.gov/study/NCT04631731	RECRUITING	Lung Cancer, Nonsmall Cell|Renal Cell Carcinoma|Melanoma|Gastric Cancer|Hepatocellular Carcinoma|Endometrial Cancer|Mesothelioma	DIAGNOSTIC_TEST: Blood screening|DIAGNOSTIC_TEST: Tissue screening	Western Sydney Local Health District	University of Western Sydney|Bristol-Myers Squibb	PHASE1|PHASE2	INTERVENTIONAL
NCT04654104	Immune Checkpoints in COPD	https://clinicaltrials.gov/study/NCT04654104	RECRUITING	Lung Cancer|Severe ARDS|Asthma|Copd	OTHER: check immune check points	University of Catanzaro	Azienda Sanitaria Provinciale Di Catanzaro|Azienda Ospedaliera Universitaria Mater Domini, Catanzaro		OBSERVATIONAL
NCT04842812	Engineered TILs/CAR-TILs to Treat Advanced Solid Tumors	https://clinicaltrials.gov/study/NCT04842812	RECRUITING	Liver Cancer|Lung Cancer|Breast Cancer|Colo-rectal Cancer|Brain Tumor|Solid Tumor, Adult|PD1|CTLA4	BIOLOGICAL: TILs and CAR-TILs targeting HER2, Mesothelin, PSCA, MUC1, Lewis-Y, GPC3, AXL, EGFR, Claudin18.2/6, ROR1, GD1, or B7-H3	Second Affiliated Hospital of Guangzhou Medical University	Guangdong Zhaotai InVivo Biomedicine Co. Ltd.	PHASE1	INTERVENTIONAL
NCT05377658	AK104 With Chemotherapy as Neoadjuvant and Adjuvant Therapy for Resectable Non-small Cell Lung Cancer	https://clinicaltrials.gov/study/NCT05377658	RECRUITING	Non-small Cell Lung Cancer	DRUG: AK104|DRUG: Albumin-Bound Paclitaxel|DRUG: Carboplatin	Henan Cancer Hospital		PHASE2	INTERVENTIONAL
NCT03198546	GPC3-CAR-T Cells for Immunotherapy of Cancer With GPC3 Expression	https://clinicaltrials.gov/study/NCT03198546	RECRUITING	Hepatocellular Carcinoma|Immunotherapy|CAR|GPC3 Gene Inactivation|T Cell|Squamous Cell Lung Cancer	BIOLOGICAL: GPC3 and/or TGFβ targeting CAR-T cells	Second Affiliated Hospital of Guangzhou Medical University	Hunan Zhaotai Yongren Medical Innovation Co. Ltd.|Guangdong Zhaotai InVivo Biomedicine Co. Ltd.|First Affiliated Hospital, Sun Yat-Sen University	PHASE1	INTERVENTIONAL
NCT06307249	Precision Therapy for Solid Tumors: Synergistic CDK4/6 Inhibition and Anti-VEGF Targeting LncRNA	https://clinicaltrials.gov/study/NCT06307249	RECRUITING	Cancer|Solid Tumor|Colorectal Cancer|Breast Cancer|Ovarian Cancer|Lung Cancer|Targeted Therapy|Chemotherapy|Immunotherapy|Precision Therapy	GENETIC: SNP|DRUG: Palbociclib 125mg|DRUG: Bevacizumab	Lebanese University	Haykel Hospital	PHASE1	INTERVENTIONAL
NCT04606472	A Study of SI-B003, a PD-1/CTLA-4 Bispecific Antibody, in Patients With Advanced Solid Tumors	https://clinicaltrials.gov/study/NCT04606472	RECRUITING	Solid Tumor	DRUG: SI-B003	Sichuan Baili Pharmaceutical Co., Ltd.	SystImmune Inc.	PHASE1	INTERVENTIONAL
NCT06406673	A Phase II Clinical Study of Cadonilimab in Treatment-naïve or Relapsed Extensive Small Cell Lung Cancer	https://clinicaltrials.gov/study/NCT06406673	RECRUITING	Extensive Small Cell Lung Cancer	DRUG: Cadonilimab+EC/ET+RT|DRUG: Cadonilimab+vorolanib	Henan Cancer Hospital		PHASE2	INTERVENTIONAL
NCT05598853	Intrathecal Double Checkpoint Inhibition	https://clinicaltrials.gov/study/NCT05598853	RECRUITING	Leptomeningeal Metastasis|Non-small Cell Lung Cancer Stage IV|Melanoma Stage IV	DRUG: intrathecal nivolumab and intrathecal ipilimumab	University of Zurich		PHASE1	INTERVENTIONAL
NCT05620134	Study of JK08 in Patients with Unresectable Locally Advanced or Metastatic Cancer	https://clinicaltrials.gov/study/NCT05620134	RECRUITING	Cancer|Tumor, Solid|Advanced Solid Tumor|Metastatic Cancer|Melanoma|Colorectal Cancer|Non-small Cell Lung Cancer|Small-cell Lung Cancer|Urothelial Carcinoma|Squamous Cell Carcinoma of Head and Neck|Luminal Breast Cancer|Triple Negative Breast Cancer|Clear Cell Renal Cell Carcinoma|Papillary Renal Cell Carcinoma|Gastric Adenocarcinoma|GastroEsophageal Cancer|Squamous Cell Carcinoma Skin|Pancreatic…	DRUG: JK08|DRUG: Pembrolizumab|DRUG: Lenvatinib Pill	Salubris Biotherapeutics Inc		PHASE1|PHASE2	INTERVENTIONAL
NCT06483347	Checkpoint Inhibitor Combinations Therapy as First Line for Inoperable Lung Cancer Via IT	https://clinicaltrials.gov/study/NCT06483347	RECRUITING	Lung Cancer|Inoperable Disease	DRUG: ipilimumab+pembrolizumab or ipilimumab+durvalumab, idarubicin, bevacizumab	Second Affiliated Hospital of Guangzhou Medical University		PHASE2	INTERVENTIONAL
NCT04140526	Safety, PK and Efficacy of ONC-392 in Monotherapy and in Combination of Anti-PD-1 in Advanced Solid Tumors and NSCLC	https://clinicaltrials.gov/study/NCT04140526	RECRUITING	Non Small Cell Lung Cancer|Advanced Solid Tumor|Metastatic Melanoma|Metastatic Head and Neck Carcinoma|Metastatic Renal Cell Carcinoma|Metastatic Colorectal Cancer|Sarcomas|Metastatic Prostate Cancer|Ovarian Cancer|Small Cell Lung Cancer|Metastatic Breast Cancer|Pancreas Cancer|Gastric Cancer|Esophageal Cancer|Gastroesophageal Junction Adenocarcinoma|Cervical Cancer|Adenoid Cystic Carcinoma|Saliv…	DRUG: ONC-392|DRUG: Pembrolizumab|DRUG: Docetaxel	OncoC4, Inc.	National Cancer Institute (NCI)	PHASE1|PHASE2	INTERVENTIONAL
NCT05821231	Study Evaluating the Safety and Efficacy of MEDI5752 in Combination With Stereotactic Radiotherapy in Patients With Metastatic Sarcoma	https://clinicaltrials.gov/study/NCT05821231	RECRUITING	Soft Tissue Sarcoma	COMBINATION_PRODUCT: SBRT + MEDI5752	Institut Claudius Regaud	National Cancer Institute, France|AstraZeneca	PHASE1	INTERVENTIONAL
NCT05671510	ONC-392 Versus Docetaxel in Metastatic NSCLC That Progressed on PD-1/PD-L1 Inhibitors	https://clinicaltrials.gov/study/NCT05671510	RECRUITING	Non Small Cell Lung Cancer	DRUG: Gotistobart|DRUG: Docetaxel	OncoC4, Inc.	BioNTech SE	PHASE3	INTERVENTIONAL
NCT06478108	Interventional Software for Multi-immunotherapy of Solid Tumors	https://clinicaltrials.gov/study/NCT06478108	RECRUITING	Lung Cancer|Liver Cancer|Solid Tumor, Adult	DEVICE: IRSW-MIM	Second Affiliated Hospital of Guangzhou Medical University	Immuno (Guangzhou) Biomedicine S&T Ltd	PHASE2|PHASE3	INTERVENTIONAL
NCT05930665	Study of Cadonilimab Combined With Bevacizumab and Standard Chemotherapy as First Line Therapy in Unresectable Pleural Mesothelioma	https://clinicaltrials.gov/study/NCT05930665	RECRUITING	Pleural Mesothelioma	DRUG: Cadonilimab+Bevacizumab+Pemetrexed+Carboplatin	Sun Yat-sen University		PHASE2	INTERVENTIONAL
NCT05788926	A Clinical Trial of TG6050 in Patients With Metastatic Non-Small Cell Lung Cancer (Delivir)	https://clinicaltrials.gov/study/NCT05788926	RECRUITING	Non-small Cell Lung Cancer	DRUG: TG6050	Transgene		PHASE1	INTERVENTIONAL
NCT06277674	Efficacy of Cadonilimab in Non-squamous Non-small Cell Lung Cancer Patients Resistant to EGFR-TKI	https://clinicaltrials.gov/study/NCT06277674	RECRUITING	Non-small Cell Lung Cancer	DRUG: Cadonilimab plus Pemetrexed and Anlotinib	Guangzhou University of Traditional Chinese Medicine	Akeso Pharmaceuticals, Inc.	PHASE2	INTERVENTIONAL
NCT06065592	Exploring Cancer-Associated Thromboembolism Prognosis Biomarkers and Polymorphisms	https://clinicaltrials.gov/study/NCT06065592	RECRUITING	Cancer|Solid Tumor|Thromboembolism|Cardiovascular Diseases|Immune System Diseases|Inflammatory Diseases|Colon Cancer|Breast Cancer|Prostate Cancer|Hepatocellular Carcinoma|Lung Cancer|Chemotherapy|Immunotherapy	DRUG: Palbociclib|DRUG: Rivaroxaban|GENETIC: SNP	Lebanese University	Haykel Hospital	PHASE1	INTERVENTIONAL
NCT06001151	Cadonilimab (AK104) Plus Chemotherapy as First-line Treatment in Non-squamous Non-Small Cell Lung Cancer (NSCLC) Patients With Programmed Cell Death Ligand 1 (PD-L1) Negative	https://clinicaltrials.gov/study/NCT06001151	RECRUITING	Carcinoma, Non-Small-Cell Lung	DRUG: Cadonilimab|DRUG: Pemetrexed|DRUG: Carboplatin	Qian Chu	Akeso Pharmaceuticals, Inc.	PHASE2	INTERVENTIONAL
NCT03755739	Trans-Artery/Intra-Tumor Infusion of Checkpoint Inhibitors Plus Chemodrug for Immunotherapy of Advanced Solid Tumors	https://clinicaltrials.gov/study/NCT03755739	RECRUITING	Hepatocarcinoma|Lung Cancer|Melanoma|Renal Cancer|Head and Neck Cancer|Pancreas Cancer|Ovarian Cancer|Colo-rectal Cancer|Cervical Cancer|Breast Cancer	DRUG: Checkpoint inhibitor (CPI) such as Pembrolizumab plus chemotherapy	Second Affiliated Hospital of Guangzhou Medical University		PHASE2|PHASE3	INTERVENTIONAL
NCT05332925	Using Ex Vivo Tumoroids To Predict Immunotherapy Response In NSCLC	https://clinicaltrials.gov/study/NCT05332925	RECRUITING	Lung Cancer|NSCLC|NSCLC Stage IV	DRUG: Standard of care immune checkpoint inhbitors	Jun Zhang, MD, PhD	Nilogen Oncosystems		OBSERVATIONAL
NCT06322108	Assessment of the Safety and Efficacy of Balstilimab in Combination With Botensilimab for the Treatment of Non-Small Cell Lung Cancer (IMMONC0008)	https://clinicaltrials.gov/study/NCT06322108	RECRUITING	Non-small Cell Lung Cancer	DRUG: Botensilimab + Balstilimab	Immune Oncology Research Institute	Agenus Inc.	PHASE2	INTERVENTIONAL
NCT03198052	GPC3/Mesothelin/Claudin18.2/GUCY2C/B7-H3/PSCA/PSMA/MUC1/TGFβ/HER2/Lewis-Y/AXL/EGFR-CAR-T Cells Against Cancers	https://clinicaltrials.gov/study/NCT03198052	RECRUITING	Lung Cancer|Cancer|Immunotherapy|CAR-T Cell	BIOLOGICAL: CAR-T cells targeting GPC3, Mesothelin, Claudin18.2, GUCY2C, B7-H3, PSCA, PSMA, MUC1, TGFβ, HER2, Lewis-Y, AXL, or EGFR	Second Affiliated Hospital of Guangzhou Medical University	Hunan Zhaotai Yongren Medical Innovation Co. Ltd.|Guangdong Zhaotai InVivo Biomedicine Co. Ltd.	PHASE1	INTERVENTIONAL
NCT05037825	The Gut Microbiome and Immune Checkpoint Inhibitor Therapy in Solid Tumors	https://clinicaltrials.gov/study/NCT05037825	RECRUITING	Non-Small-Cell Lung Carcinoma|Malignant Melanoma|Renal Cell Carcinoma|Triple-Negative Breast Cancer	DRUG: Checkpoint Inhibitor, Immune	VastBiome			OBSERVATIONAL
NCT05420220	Study of KN046 in Subjects With Advanced Non-Small Cell Lung Cancer	https://clinicaltrials.gov/study/NCT05420220	RECRUITING	Advanced Non-small Cell Lung Cancer	BIOLOGICAL: KN046 (Recombinant Humanized PD-L1/CTLA-4 Bispecific Single Domain Antibody Fc Fusion Protein Injection)|COMBINATION_PRODUCT: Axitinib	Jiangsu Alphamab Biopharmaceuticals Co., Ltd		PHASE2	INTERVENTIONAL
NCT05901584	Cadonilimab (AK104) With or Without CT as 2rd Line Treatment for ES-SCLC	https://clinicaltrials.gov/study/NCT05901584	RECRUITING	Immunotherapy|Second-line Treatment	DRUG: Cadonilimab	Second Affiliated Hospital of Zunyi Medical University	Guizhou Provincial People's Hospital|The First People's Hospital of Zunyi|Guizhou Tongren People's Hospital|The People"s Hospital of Xingyi|The Second Affiliated Hospital of Guizhou Medical University	PHASE2	INTERVENTIONAL
NCT06495008	Taste and Smell Dysfunction in Patients More Than Two Years After Start of Immune Checkpoint Inhibitor Therapy	https://clinicaltrials.gov/study/NCT06495008	RECRUITING	Melanoma|Non-small Cell Lung Cancer (NSCLC)|Urogenital Cancers	OTHER: no intervention, only questionnaires, saliva collection and taste/smell tests	University Medical Center Groningen			OBSERVATIONAL
NCT06483490	Environmental Pollutants in COPD and Lung Cancer	https://clinicaltrials.gov/study/NCT06483490	RECRUITING	COPD and Lung Cancer	OTHER: This is a cross-sectional, non pharmacological study	University of Campania "Luigi Vanvitelli"	Cardarelli Hospital		OBSERVATIONAL
NCT03965468	Immunotherapy, Chemotherapy, Radiotherapy and Surgery for Synchronous Oligo-metastatic NSCLC	https://clinicaltrials.gov/study/NCT03965468	RECRUITING	Non-small Cell Lung Cancer|Stage IV|Oligometastasis	DRUG: Durvalumab|DRUG: Carboplatin|DRUG: Paclitaxel|RADIATION: Stereotactic body radiation therapy (SBRT)|PROCEDURE: Surgical resection - definitive local treatment.|RADIATION: Radical radiotherapy - definitive local treatment.|DRUG: Tremelimumab	ETOP IBCSG Partners Foundation	AstraZeneca	PHASE2	INTERVENTIONAL
NCT04107168	Microbiome Immunotherapy Toxicity and Response Evaluation	https://clinicaltrials.gov/study/NCT04107168	RECRUITING	Melanoma|Renal Cancer|Lung Cancer	DRUG: Nivolumab|DRUG: Pembrolizumab|DRUG: Ipilimumab|DRUG: Durvalumab|DRUG: Tremelimumab|DRUG: Atezolizumab|DRUG: Bevacizumab	CCTU- Cancer Theme	Microbiotica Ltd		OBSERVATIONAL
NCT06477523	Phase 1b/2 Study of LDRT in Combination With AK104 Plus Chemotherapy as First-line Treatment for ES-SCLC	https://clinicaltrials.gov/study/NCT06477523	RECRUITING	SCLC, Extensive Stage	DRUG: AK104|DRUG: Etoposide|DRUG: Carboplatin|RADIATION: low-dose radiotherapy	Sichuan University		PHASE1|PHASE2	INTERVENTIONAL
NCT06173505	Study of Vudalimab or Pembrolizumab in Combination With Chemotherapy as First-line Treatment in Patients With Advanced NSCLC	https://clinicaltrials.gov/study/NCT06173505	RECRUITING	Nonsquamous Non-small Cell Lung Cancer	COMBINATION_PRODUCT: Vudalimab + Carboplatin + Pemetrexed|COMBINATION_PRODUCT: Pembrolizumab + Carboplatin + Pemetrexed	Xencor, Inc.		PHASE1|PHASE2	INTERVENTIONAL
NCT05303493	Camu-Camu Prebiotic and Immune Checkpoint Inhibition in Patients With Non-small Cell Lung Cancer and Melanoma	https://clinicaltrials.gov/study/NCT05303493	RECRUITING	NSCLC Stage IV|Melanoma Stage IV|Unresectable Melanoma|Advanced Non-Small Cell Lung Cancer	BIOLOGICAL: Camu Camu Capsules (Camu Camu powder encapsulated (500mg each) + ICI	Centre hospitalier de l'Université de Montréal (CHUM)		PHASE1	INTERVENTIONAL
NCT03391869	Nivolumab and Ipilimumab with or Without Local Consolidation Therapy in Treating Patients with Stage IV Non-Small Cell Lung Cancer	https://clinicaltrials.gov/study/NCT03391869	RECRUITING	Lung Adenocarcinoma|Lung Non-Small Cell Carcinoma|Stage IV Lung Cancer AJCC V8	BIOLOGICAL: Ipilimumab|PROCEDURE: Local Consolidation Therapy|BIOLOGICAL: Nivolumab|OTHER: Quality-of-Life Assessment|RADIATION: Radiation Therapy|PROCEDURE: Therapeutic Conventional Surgery	M.D. Anderson Cancer Center		PHASE3	INTERVENTIONAL
NCT06034860	Study of MT-8421 as Monotherapy and in Combination With Nivolumab in Patients With Selected Advanced Solid Cancer Types	https://clinicaltrials.gov/study/NCT06034860	RECRUITING	Non Small Cell Lung Cancer|Hepatocellular Carcinoma|Melanoma|Renal Cell Carcinoma|Microsatellite Instability High|Mismatch Repair Deficiency|Mesothelioma|Esophageal Squamous Cell Carcinoma|Squamous Cell Carcinoma of Head and Neck|Urothelial Carcinoma|Cervical Cancer	DRUG: MT-8421|DRUG: Nivolumab	Molecular Templates, Inc.		PHASE1	INTERVENTIONAL
NCT04253145	Study to Assess Safety,Tolerability,Efficacy of PM01183 and Atezolizumab in Patients w/ Advanced Small Cell Lung Cancer.	https://clinicaltrials.gov/study/NCT04253145	RECRUITING	Carcinoma, Small Cell Lung	DRUG: PM 01183|DRUG: Atezolizumab	Fundacion Oncosur		PHASE1|PHASE2	INTERVENTIONAL
NCT05078047	Study Comparing the Standard Administration of IO Versus the Same IO Administered Each 3 Months in Patients in Response After 6 Months of Standard IO	https://clinicaltrials.gov/study/NCT05078047	RECRUITING	Lung Cancer Metastatic|Renal Cell Carcinoma|Head and Neck Cancer|Triple Negative Breast Cancer|Merkel Cell Carcinoma|Hepatocellular Carcinoma|Melanoma|Urothelial Carcinoma|Colorectal Carcinoma With Microsatellite Instability|Esophageal Squamous Cell Carcinoma|Endometrial Carcinoma|Cervical Cancer|Gastric/Gastro-esophageal Junction/Esophageal Adenocarcinoma|Basal Cell Carcinoma|Squamous Skin Carci…	DRUG: Reduced dose intensity of IO	UNICANCER		PHASE3	INTERVENTIONAL
NCT05144698	RAPA-201 Therapy of Solid Tumors	https://clinicaltrials.gov/study/NCT05144698	RECRUITING	Solid Tumor|Breast Cancer|Small Cell and Non-small Cell Lung Cancer|Triple Negative Breast Cancer|Gastric Cancer|Esophageal Adenocarcinoma|Gastric Junction Adenocarcinoma|Esophageal Squamous Cell Carcinoma|Head and Neck Cancer|Squamous Cell Carcinoma of Oral Cavity|Squamous Cell Carcinoma of Larynx|Squamous Cell Carcinoma of Nasopharynx|Squamous Cell Carcinoma of Other Specified Sites of Skin|Car…	BIOLOGICAL: RAPA-201 Rapamycin Resistant T Cells|DRUG: Chemotherapy Prior to RAPA-201 Therapy	Rapa Therapeutics LLC		PHASE1|PHASE2	INTERVENTIONAL
NCT06047379	Safety and Efficacy of NEO212 in Patients With Astrocytoma IDH-mutant, Glioblastoma IDH-wildtype or Brain Metastasis	https://clinicaltrials.gov/study/NCT06047379	RECRUITING	Diffuse Astrocytoma, IDH-Mutant|Glioblastoma, IDH-wildtype|Brain Metastases, Adult|Cervical Cancer|Colorectal Cancer|Esophageal Cancer|Esophageal Squamous Cell Carcinoma|Gastric Cancer|Gastroesophageal Junction Adenocarcinoma|Head and Neck Squamous Cell Carcinoma|Melanoma|Merkel Cell Carcinoma|Microsatellite Instability-High Solid Malignant Tumor|Mismatch Repair Deficient Solid Malignant Tumor|Mi…	DRUG: NEO212 Oral Capsule|DRUG: Ipilimumab|DRUG: Pembrolizumab|DRUG: Nivolumab|DRUG: Regorafenib|DRUG: Carboplatin|DRUG: Paclitaxel|DRUG: FOLFIRI Protocol|DRUG: Bevacizumab	Neonc Technologies, Inc.		PHASE1|PHASE2	INTERVENTIONAL
NCT04929041	Testing the Addition of Radiation Therapy to Immunotherapy for Stage IV Non-Small Cell Lung Cancer Patients Who Are PD-L1 Negative	https://clinicaltrials.gov/study/NCT04929041	RECRUITING	Lung Adenocarcinoma|Lung Adenosquamous Carcinoma|Lung Non-Small Cell Carcinoma|Stage IIIB Lung Cancer AJCC v8|Stage IIIC Lung Cancer AJCC v8|Stage IV Lung Cancer AJCC v8	PROCEDURE: Biopsy|PROCEDURE: Biospecimen Collection|PROCEDURE: Computed Tomography|PROCEDURE: Echocardiography|BIOLOGICAL: Ipilimumab|PROCEDURE: Magnetic Resonance Imaging|BIOLOGICAL: Nivolumab|PROCEDURE: Positron Emission Tomography|OTHER: Quality-of-Life Assessment|RADIATION: Stereotactic Body Radiation Therapy	National Cancer Institute (NCI)		PHASE2|PHASE3	INTERVENTIONAL
NCT05647265	Testing the Addition of Immunotherapy Before Surgery for Patients With Sarcomatoid Mesothelioma	https://clinicaltrials.gov/study/NCT05647265	RECRUITING	Pleural Biphasic Mesothelioma|Pleural Sarcomatoid Mesothelioma	BIOLOGICAL: Nivolumab|BIOLOGICAL: Ipilimumab|PROCEDURE: Surgical Procedure|PROCEDURE: Computed Tomography|PROCEDURE: Magnetic Resonance Imaging|PROCEDURE: Positron Emission Tomography	Alliance for Clinical Trials in Oncology	National Cancer Institute (NCI)	PHASE2	INTERVENTIONAL
NCT03515629	REGN2810 (Anti-PD-1 Antibody), Platinum-based Doublet Chemotherapy, and Ipilimumab (Anti-CTLA-4 Antibody) Versus Pembrolizumab Monotherapy in Patients With Lung Cancer	https://clinicaltrials.gov/study/NCT03515629	TERMINATED	Non-small Cell Lung Cancer	DRUG: REGN2810/ipi|DRUG: REGN2810/chemo/ipi|DRUG: Pembrolizumab	Regeneron Pharmaceuticals	Sanofi	PHASE3	INTERVENTIONAL
NCT00039091	Monoclonal Antibody Therapy in Treating Patients With Ovarian Epithelial Cancer, Melanoma, Acute Myeloid Leukemia, Myelodysplastic Syndrome, or Non-Small Cell Lung Cancer	https://clinicaltrials.gov/study/NCT00039091	TERMINATED	Adult Acute Myeloid Leukemia With 11q23 (MLL) Abnormalities|Adult Acute Myeloid Leukemia With Inv(16)(p13;q22)|Adult Acute Myeloid Leukemia With t(15;17)(q22;q12)|Adult Acute Myeloid Leukemia With t(16;16)(p13;q22)|Adult Acute Myeloid Leukemia With t(8;21)(q22;q22)|Atypical Chronic Myeloid Leukemia, BCR-ABL1 Negative|Myelodysplastic/Myeloproliferative Neoplasm, Unclassifiable|Previously Treated M…	BIOLOGICAL: ipilimumab	National Cancer Institute (NCI)		PHASE1	INTERVENTIONAL
NCT03838848	KN046 in Patients With Advanced Non-small Cell Lung Cancer	https://clinicaltrials.gov/study/NCT03838848	TERMINATED	Stage IV Non-small Cell Lung Cancer	DRUG: KN046|DRUG: KN046|DRUG: KN046|DRUG: Carboplatin|DRUG: Pemetrexed|DRUG: Ningetinib	Jiangsu Alphamab Biopharmaceuticals Co., Ltd		PHASE2	INTERVENTIONAL
NCT02408861	Nivolumab and Ipilimumab in Treating Patients With HIV Associated Relapsed or Refractory Classical Hodgkin Lymphoma or Solid Tumors That Are Metastatic or Cannot Be Removed by Surgery	https://clinicaltrials.gov/study/NCT02408861	TERMINATED	Advanced Malignant Solid Neoplasm|Anal Carcinoma|HIV Infection|Kaposi Sarcoma|Lung Carcinoma|Metastatic Malignant Solid Neoplasm|Recurrent Classic Hodgkin Lymphoma|Refractory Classic Hodgkin Lymphoma|Unresectable Solid Neoplasm	PROCEDURE: Biospecimen Collection|PROCEDURE: Bone Marrow Biopsy|PROCEDURE: Computed Tomography|BIOLOGICAL: Ipilimumab|BIOLOGICAL: Nivolumab|PROCEDURE: Positron Emission Tomography	National Cancer Institute (NCI)		PHASE1	INTERVENTIONAL
NCT03275597	Phase Ib Study of Stereotactic Body Radiotherapy (SBRT) in Oligometastatic Non-small Lung Cancer (NSCLC) With Dual Immune Checkpoint Inhibition	https://clinicaltrials.gov/study/NCT03275597	TERMINATED	Non-small Cell Lung Cancer|Non-small Cell Lung Cancer Stage IV	DRUG: Durvalumab|DRUG: Tremelimumab|RADIATION: Stereotactic Body Radiotherapy	University of Wisconsin, Madison	AstraZeneca	PHASE1	INTERVENTIONAL
NCT03580694	Study of REGN4659 in Combination With Cemiplimab in Patients With Advanced or Metastatic Non-Small Cell Lung Cancer (NSCLC)	https://clinicaltrials.gov/study/NCT03580694	TERMINATED	Carcinoma, Non-Small-Cell Lung	DRUG: REGN4659|DRUG: Cemiplimab	Regeneron Pharmaceuticals		PHASE1	INTERVENTIONAL
NCT03509584	Phase I Multicenter Trial Combining Nivolumab, Ipilimumab and Hypo-fractionated Radiotherapy for Pretreated Advanced Stage Non-small Cell Lung Cancer Patients	https://clinicaltrials.gov/study/NCT03509584	TERMINATED	Non-small Cell Lung Cancer	RADIATION: hypofractionated radiotherapy|DRUG: nivolumab|DRUG: Ipilimumab	Assistance Publique Hopitaux De Marseille		PHASE1	INTERVENTIONAL
NCT03430063	A Study of REGN2810 and Ipilimumab in Patients With Lung Cancer	https://clinicaltrials.gov/study/NCT03430063	TERMINATED	Advanced Non-Small Cell Lung Carcinoma	DRUG: SDREGN2810|DRUG: SDREGN2810/ipi|DRUG: HDREGN2810	Regeneron Pharmaceuticals	Sanofi	PHASE2	INTERVENTIONAL
NCT04471415	Study to Investigate DRP-104 in Adults With Advanced Solid Tumors	https://clinicaltrials.gov/study/NCT04471415	TERMINATED	Advanced Solid Tumor|Non Small Cell Lung Cancer Metastatic	DRUG: DRP-104|BIOLOGICAL: atezolizumab	Dracen Pharmaceuticals, Inc.		PHASE1|PHASE2	INTERVENTIONAL
NCT03009058	Study of IMM 101 in Combination With Standard of Care in Patients With Metastatic or Unresectable Cancer	https://clinicaltrials.gov/study/NCT03009058	TERMINATED	Metastatic Cancer	BIOLOGICAL: IMM-101|DRUG: Gemcitabine|DRUG: Nabpaclitaxel|DRUG: Capecitabine|DRUG: Folinic Acid|DRUG: Fluorouracil|DRUG: Irinotecan|DRUG: Oxaliplatin|BIOLOGICAL: cetuximab|BIOLOGICAL: Anti-PD1|BIOLOGICAL: Ipilimumab|DRUG: Cyclophosphamide	Immodulon Therapeutics Ltd		PHASE1|PHASE2	INTERVENTIONAL
NCT03233724	Oral Decitabine and Tetrahydrouridine as Epigenetic Priming for Pembrolizumab-Mediated Immune Checkpoint Blockade in Patients With Inoperable, or Unresectable Locally Advanced or Metastatic Non-Small Cell Lung Cancers and Esophageal Carcinomas	https://clinicaltrials.gov/study/NCT03233724	TERMINATED	Carcinoma, Non-Small-Cell Lung|Lung Cancer|Non-Small Cell Lung Cancer|Carcinoma, Esophageal|Malignant Pleural Mesotheliomas	DRUG: Decitabine (DAC)|DRUG: Tetrahydrouridine (THU)|DRUG: Pembrolizumab	National Cancer Institute (NCI)		PHASE1|PHASE2	INTERVENTIONAL
NCT04840615	Intratumor Injection of Anti-Mesothelin Immunotoxin LMB-100 With Ipilimumab in Malignant Mesothelioma	https://clinicaltrials.gov/study/NCT04840615	TERMINATED	Mesothelioma	BIOLOGICAL: LMB-100|DRUG: ipilimumab|DRUG: Diphenhydramine|DRUG: Famotidine|DRUG: Acetaminophen|DRUG: Dexamethasone|PROCEDURE: Biopsy|DIAGNOSTIC_TEST: FDG-PET|DIAGNOSTIC_TEST: CT CAP|DIAGNOSTIC_TEST: MRI|DIAGNOSTIC_TEST: ECG|DIAGNOSTIC_TEST: Echocardiogram	National Cancer Institute (NCI)		PHASE1	INTERVENTIONAL
NCT02771626	Study CB-839 in Combination With Nivolumab in Patients With Melanoma, Clear Cell Renal Cell Carcinoma (ccRCC) and Non-Small Cell Lung Cancer (NSCLC)	https://clinicaltrials.gov/study/NCT02771626	TERMINATED	Clear Cell Renal Cell Carcinoma (ccRCC)|Melanoma|Non-small Cell Lung Cancer (NSCLC)	DRUG: CB-839|DRUG: Nivolumab	Calithera Biosciences, Inc		PHASE1|PHASE2	INTERVENTIONAL
NCT02419495	Phase IB Study to Evaluate the Safety of Selinexor (KPT-330) in Combination with Multiple Standard Chemotherapy or Immunotherapy Agents in Patients with Advanced Malignancies	https://clinicaltrials.gov/study/NCT02419495	TERMINATED	Advanced Malignant Solid Neoplasm|Clinical Stage III Cutaneous Melanoma AJCC V8|Clinical Stage IV Cutaneous Melanoma AJCC V8|Fallopian Tube Carcinoma|Metastatic Lung Non-Small Cell Carcinoma|Metastatic Malignant Solid Neoplasm|Metastatic Melanoma|Metastatic Renal Cell Carcinoma|Ovarian Carcinoma|Pathologic Stage III Cutaneous Melanoma AJCC V8|Pathologic Stage IIIA Cutaneous Melanoma AJCC V8|Patho…	DRUG: Capecitabine|DRUG: Carboplatin|DRUG: Cyclophosphamide|DRUG: Doxorubicin|DRUG: Eribulin|DRUG: Fluorouracil|BIOLOGICAL: Ipilimumab|DRUG: Irinotecan Hydrochloride|DRUG: Leucovorin Calcium|BIOLOGICAL: Nivolumab|DRUG: Olaparib|DRUG: Oxaliplatin|DRUG: Paclitaxel|BIOLOGICAL: Pembrolizumab|DRUG: Pemetrexed|DRUG: Selinexor|DRUG: Topotecan	M.D. Anderson Cancer Center	National Cancer Institute (NCI)	PHASE1	INTERVENTIONAL
NCT03527251	Anti-CTLA-4 Antibody Followed by Anti-PD-1 Antibody in Recurrent or Metastatic NSCLC	https://clinicaltrials.gov/study/NCT03527251	UNKNOWN	Non Small Cell Lung Cancer	DRUG: Ipilimumab|DRUG: SHR-1210	Sun Yat-sen University		PHASE1	INTERVENTIONAL
NCT01655888	The Anti-CTLA-4 Monoclonal Antibody Tremelimumab in Malignant Mesothelioma	https://clinicaltrials.gov/study/NCT01655888	UNKNOWN	Malignant Mesothelioma	DRUG: Tremelimumab	Azienda Ospedaliera Universitaria Senese	MedImmune LLC	PHASE2	INTERVENTIONAL
NCT04544644	A Study of Combination Therapy in NSCLC	https://clinicaltrials.gov/study/NCT04544644	UNKNOWN	Non-small Cell Lung Cancer	DRUG: AK104+anlotinib	Chinese PLA General Hospital		PHASE2	INTERVENTIONAL
NCT05215067	A Phase II Trial of AK104 in Advanced Non-Small Cell Lung Cancer	https://clinicaltrials.gov/study/NCT05215067	UNKNOWN	Advanced Non-small Cell Lung Cancer	DRUG: AK104|DRUG: Docetaxel	Akeso		PHASE2	INTERVENTIONAL
NCT04860076	Open-label, Uncontrolled, Non-Interventional, Retrospective Study to Evaluate Molecular Determinants of Outcome to the Immune Checkpoint Inhibitors (Anti-PD-1/Anti-PD-L1 Monoclonal Antibodies) Treatment for Solid Tumors	https://clinicaltrials.gov/study/NCT04860076	UNKNOWN	Melanoma|Lung Cancer	DRUG: Pembrolizumab	Asylia Diagnostics BV			OBSERVATIONAL
NCT04136470	BioForte Technology for in Silico Identification of Candidates for a New Microbiome-based Therapeutics and Diagnostics	https://clinicaltrials.gov/study/NCT04136470	UNKNOWN	Non Small Cell Lung Cancer|Microbiome|Metagenome|Immunotherapy|Melanoma	BIOLOGICAL: Collection of stool, blood (PBMC) and biopsy (FFPE)	Ardigen	National Center for Research and Development, Poland		OBSERVATIONAL
NCT04145232	AImmune - Artificial Intelligence Algorithm for Identification of Immunogenic Neoepitopes of Cancer to Predict and Boost Patient's Response to Immunotherapies.	https://clinicaltrials.gov/study/NCT04145232	UNKNOWN	Non Small Cell Lung Cancer|Neoepitopes|Neoantigens|Immunotherapy|Next Generation Sequencing (NGS)|Personalized Neoantigen Cancer Vaccine	BIOLOGICAL: Collection of biopsy (FFPE), blood (PBMC) and stool	Ardigen	Małopolskie Centre of Entrepreneurship		OBSERVATIONAL
NCT01649024	A Clinical Study With Tremelimumab as Monotherapy in Malignant Mesothelioma	https://clinicaltrials.gov/study/NCT01649024	UNKNOWN	Malignant Mesothelioma	DRUG: Tremelimumab	Azienda Ospedaliera Universitaria Senese		PHASE2	INTERVENTIONAL
NCT05236608	A Study to Evaluate the Combination of Nivolumab With ADG106 in Metastatic NSCLC	https://clinicaltrials.gov/study/NCT05236608	UNKNOWN	Metastatic Non Small Cell Lung Cancer	DRUG: Nivolumab|DRUG: ADG106	National University Hospital, Singapore	Adagene Inc|Bristol-Myers Squibb|Singapore Translational Cancer Consortium	PHASE1|PHASE2	INTERVENTIONAL
NCT02046733	Small Cell Lung Carcinoma Trial With Nivolumab and IpiliMUmab in LImited Disease	https://clinicaltrials.gov/study/NCT02046733	UNKNOWN	Limited Stage Small Cell Lung Cancer|Small Cell Lung Cancer	DRUG: Ipilimumab|DRUG: Nivolumab	ETOP IBCSG Partners Foundation	Intergroupe Francophone de Cancerologie Thoracique|Ludwig Center for Cancer Research of Lausanne|Frontier Science Foundation, Hellas|Bristol-Myers Squibb	PHASE2	INTERVENTIONAL
NCT05025514	Retrospective Study of COVID-19 Vaccines in Patients Undergoing Immunotherapy for Cancer.	https://clinicaltrials.gov/study/NCT05025514	UNKNOWN	Cancer|Immunotherapy		Centre Hospitalier Universitaire de Nīmes	University Hospital, Montpellier|Institut du Cancer de Montpellier - Val d'Aurelle|Centre Hospitalier de Bagnols-sur-Cèze|Centre Hospitalier du Bassin de Thau|University Hospital, Toulouse|Centre Hospitalier de Cahors|Centre Hospitalier d'Auch|Centre Hospitalier Intercommunal de Castres|Centre Hospitalier d'Albi|Clinique Claude Bernard, Albi|Centre Hospitalier de Bigorre - Tarbes|Clinique La Croi…		OBSERVATIONAL
NCT01936961	Study of Immunochemotherapy +/- Hypofractionated Radiation for Complete Response in Solid Tumors	https://clinicaltrials.gov/study/NCT01936961	WITHDRAWN	Metastatic Non-Small Cell Lung Cancer|Metastatic Colon Cancer|Metastatic Triple Negative Breast Cancer	DRUG: CTLA-4 Antibody|RADIATION: Hypofractionated Radiotherapy	Western Regional Medical Center		NA	INTERVENTIONAL
NCT02661659	A Phase Ib Trial of a Maintenance Multipeptide Vaccine (S-588210) in Patients With Unresectable Malignant Pleural Mesothelioma Without Progression After First-Line Chemotherapy	https://clinicaltrials.gov/study/NCT02661659	WITHDRAWN	Malignant Pleural Mesothelioma (MPM)	BIOLOGICAL: Multipeptide vaccine S-588210	University of Chicago		PHASE1	INTERVENTIONAL
